# Supplementary material for: 1-(2-Hy­droxy­benzo­yl)thio­semicarbazide hemihydrate
Source: Acta Crystallogr Sect E Struct Rep Online. 2010 Nov 6;66(Pt 12):o3048. doi: 10.1107/S1600536810044259 (PMC3011454; doi:10.1107/S1600536810044259)
Supplement: Supplementary file 2 [file e-66-o3048-Isup2.hkl]

# 
# h,k,l, Fc-squared, Fo-squared, sigma(Fo-squared) and status flag 
# 
data_I
_shelx_title ' 090724f in P2(1)/n' 
_shelx_refln_list_code          4 
_shelx_F_calc_maximum      253.22 
_exptl_crystal_F_000       916.00 
_reflns_d_resolution_high  0.8402 
 
loop_ 
 _symmetry_equiv_pos_as_xyz 
 'x, y, z' 
 '-x+1/2, y+1/2, -z+1/2' 
 '-x, -y, -z' 
 'x-1/2, -y-1/2, z-1/2' 
 
_cell_length_a     9.0718 
_cell_length_b    21.6075 
_cell_length_c    10.1035 
_cell_angle_alpha  90.000 
_cell_angle_beta   90.173 
_cell_angle_gamma  90.000 
 
_shelx_F_squared_multiplier     1.000 
 
loop_ 
 _refln_index_h 
 _refln_index_k 
 _refln_index_l 
 _refln_F_squared_calc 
 _refln_F_squared_meas 
 _refln_F_squared_sigma 
 _refln_observed_status 
   2   0   0     3909.12     3274.89     52.58 o 
   4   0   0     2514.09     2442.13     56.88 o 
   6   0   0     1794.97     1982.75     61.37 o 
   8   0   0        7.51       17.24     20.72 o 
   1   1   0       33.64       74.36      4.43 o 
   2   1   0     1227.82     1319.89     21.56 o 
   3   1   0     4675.81     4577.76     52.64 o 
   4   1   0     1432.55     1406.93     60.59 o 
   5   1   0       52.55       21.38      9.85 o 
   6   1   0      217.96      257.43     21.28 o 
   7   1   0       81.43       74.55     20.47 o 
   8   1   0      660.53      663.18     27.46 o 
   9   1   0        9.50       10.26     16.76 o 
  10   1   0       90.33       61.37     32.38 o 
   0   2   0     3172.25     2618.09     37.85 o 
   1   2   0      340.75      317.17      5.51 o 
   2   2   0     1151.19     1230.50     23.38 o 
   3   2   0       13.28       16.04      7.00 o 
   4   2   0     1336.15     1412.68     45.02 o 
   5   2   0     1342.34     1405.31     48.99 o 
   6   2   0       79.45      110.30     23.52 o 
   7   2   0      302.01      287.19     17.87 o 
   8   2   0     1286.57     1198.40     44.31 o 
   9   2   0       90.12       77.66     32.25 o 
  10   2   0        8.72      -23.18     18.71 o 
   1   3   0     1125.14     1081.26     11.34 o 
   2   3   0     3277.56     3253.39     32.82 o 
   3   3   0     1038.66     1109.92     20.25 o 
   4   3   0      967.51      898.40     27.36 o 
   5   3   0     1701.87     1744.37     37.75 o 
   6   3   0      135.09      171.61     29.10 o 
   7   3   0      301.33      323.86     22.52 o 
   8   3   0        4.72      -12.38     10.87 o 
   9   3   0      130.93      177.83     27.54 o 
  10   3   0        0.02       -0.24     19.66 o 
   0   4   0    11154.07    13257.02    261.65 o 
   1   4   0     3898.93     4004.51     28.09 o 
   2   4   0     6494.16     6796.18     56.06 o 
   3   4   0     2886.98     2952.67     31.88 o 
   4   4   0     1321.18     1352.13     23.08 o 
   5   4   0      109.59      123.56     14.57 o 
   6   4   0      256.07      259.10     13.68 o 
   7   4   0       33.93       44.33     10.76 o 
   8   4   0        1.42       -3.27     11.47 o 
   9   4   0      143.08      138.12     21.08 o 
  10   4   0        0.61      -17.33     25.80 o 
   1   5   0      397.19      273.25      7.40 o 
   2   5   0     1029.37      994.30     13.71 o 
   3   5   0        1.14       -5.86      3.91 o 
   4   5   0     1958.72     2086.91     29.63 o 
   5   5   0        0.98        7.06      6.67 o 
   6   5   0       63.71       87.41     11.34 o 
   7   5   0       17.53        2.53     10.88 o 
   8   5   0        0.78        3.59     12.36 o 
   9   5   0      161.91      196.44     48.96 o 
  10   5   0       93.70      123.33     44.95 o 
   0   6   0     3725.29     4253.54     50.35 o 
   1   6   0    11680.73    11999.11    107.02 o 
   2   6   0    11830.85    12243.75    103.95 o 
   3   6   0      112.00      116.64      9.29 o 
   4   6   0      215.54      237.52     11.66 o 
   5   6   0     1050.45     1125.73     24.05 o 
   6   6   0      299.96      329.21     18.22 o 
   7   6   0      126.63      107.92     16.36 o 
   8   6   0       64.42       63.85     16.57 o 
   9   6   0       13.00        0.62     15.06 o 
  10   6   0      164.21      218.32     53.10 o 
   1   7   0       62.77       94.23      6.74 o 
   2   7   0      347.35      333.94     10.38 o 
   3   7   0     3392.50     3530.50     38.50 o 
   4   7   0     1389.83     1362.00     24.77 o 
   5   7   0      653.42      638.81     18.77 o 
   6   7   0      444.73      406.14     16.99 o 
   7   7   0      153.42      136.62     18.73 o 
   8   7   0       48.84       32.53     14.95 o 
   9   7   0      329.20      396.76     40.04 o 
  10   7   0       50.49       84.50     41.31 o 
   0   8   0     7463.09     7124.38     77.86 o 
   1   8   0      139.35      120.27      8.45 o 
   2   8   0     2011.77     2007.66     23.64 o 
   3   8   0       31.82       26.44      5.42 o 
   4   8   0     3005.16     3324.31     40.97 o 
   5   8   0      306.92      330.68     14.79 o 
   6   8   0       14.63       -3.09      8.44 o 
   7   8   0       35.32       37.16     15.14 o 
   8   8   0      160.37      208.97     24.32 o 
   9   8   0      120.16      114.70     27.10 o 
  10   8   0       58.34       83.29     27.35 o 
   1   9   0      243.20      237.72      9.91 o 
   2   9   0     1046.73     1030.26     17.07 o 
   3   9   0     3535.90     3838.48     36.04 o 
   4   9   0      276.06      258.14     18.65 o 
   5   9   0       27.16        7.79      8.08 o 
   6   9   0      228.75      222.27     20.63 o 
   7   9   0     2802.54     2880.80    166.66 o 
   8   9   0       21.22       -1.06     18.40 o 
   9   9   0       52.80       18.10     22.15 o 
  10   9   0       54.77       48.42     27.25 o 
   0  10   0       48.17       45.72     10.43 o 
   1  10   0     6010.20     6250.00     55.14 o 
   2  10   0      234.81      227.69     10.02 o 
   3  10   0     2768.89     2815.85     37.41 o 
   4  10   0      844.65      875.77     21.93 o 
   5  10   0       46.23       35.23      9.75 o 
   6  10   0      160.57      170.72     23.73 o 
   7  10   0      167.13      142.57     20.25 o 
   8  10   0       87.36       80.62     23.84 o 
   9  10   0      150.80      136.99     30.43 o 
   1  11   0     2874.35     3127.81     36.98 o 
   2  11   0     2265.35     2351.59     28.67 o 
   3  11   0      358.84      389.68     12.35 o 
   4  11   0       76.04       75.50     10.79 o 
   5  11   0       75.90       82.48     12.09 o 
   6  11   0       98.43       76.76     16.70 o 
   7  11   0      250.38      235.29     40.79 o 
   8  11   0      111.74      102.91     27.39 o 
   9  11   0      145.61      149.72     53.20 o 
   0  12   0     1102.62     1155.03     52.41 o 
   1  12   0     1523.95     1386.93     24.96 o 
   2  12   0        6.54        7.84      6.32 o 
   3  12   0      952.30      906.25     18.38 o 
   4  12   0     1272.24     1349.45     28.58 o 
   5  12   0      152.05      158.79     15.04 o 
   6  12   0        8.91      -13.77     10.81 o 
   7  12   0      214.92      210.89     30.54 o 
   8  12   0       90.18       70.05     25.13 o 
   9  12   0       31.53       55.65     39.97 o 
   1  13   0     1098.42     1117.41     23.32 o 
   2  13   0     1410.85     1376.76     25.82 o 
   3  13   0      176.50      161.12     15.22 o 
   4  13   0     1239.77     1145.07     27.28 o 
   5  13   0       80.28       80.45     16.54 o 
   6  13   0      448.91      430.20     23.99 o 
   7  13   0       65.49       69.33     31.24 o 
   8  13   0        2.85        6.28     19.95 o 
   9  13   0       49.42       24.88     23.64 o 
   0  14   0      141.52      185.28     39.61 o 
   1  14   0      674.07      642.76     18.78 o 
   2  14   0      227.23      227.40     14.36 o 
   3  14   0      715.12      649.51     24.10 o 
   4  14   0      339.53      367.11     18.24 o 
   5  14   0      196.65      195.39     21.81 o 
   6  14   0      199.27      182.46     29.63 o 
   7  14   0       63.36       48.37     21.35 o 
   8  14   0       25.76       36.39     23.49 o 
   9  14   0        0.01      -28.25     18.83 o 
   1  15   0      472.71      504.99     17.58 o 
   2  15   0      175.42      217.41     19.27 o 
   3  15   0     1799.16     1716.50     39.20 o 
   4  15   0      441.82      452.21     19.37 o 
   5  15   0      182.73      211.13     22.74 o 
   6  15   0       28.15       14.71     25.44 o 
   7  15   0       41.62       37.83     20.60 o 
   8  15   0      475.67      569.70     51.65 o 
   0  16   0     1223.95     1163.12     38.01 o 
   1  16   0     1201.91     1164.92     26.65 o 
   2  16   0      173.88      171.97     28.86 o 
   3  16   0       18.38        5.58     10.55 o 
   4  16   0      141.14      201.07     36.13 o 
   5  16   0     1870.94     1944.74     63.48 o 
   6  16   0       31.08       11.79     17.54 o 
   7  16   0       36.63       55.38     23.89 o 
   8  16   0       14.18        6.44     22.39 o 
   1  17   0        2.78        2.76     10.80 o 
   2  17   0       85.96      102.51     18.34 o 
   3  17   0      137.23      141.58     18.65 o 
   4  17   0     1667.59     1622.79     41.84 o 
   5  17   0      100.22       44.11     29.25 o 
   6  17   0       11.09       16.45     19.21 o 
   7  17   0        8.30      -21.67     18.49 o 
   8  17   0       74.06       95.42     29.48 o 
   0  18   0      593.87      645.77     51.01 o 
   1  18   0      514.75      498.54     23.50 o 
   2  18   0      244.56      235.11     21.71 o 
   3  18   0      421.11      471.35     24.37 o 
   4  18   0       42.61        1.80     16.46 o 
   5  18   0      267.67      276.73     33.58 o 
   6  18   0       82.40       42.96     22.56 o 
   7  18   0       48.75       19.21     22.98 o 
   1  19   0      332.48      376.11     26.47 o 
   2  19   0      379.28      400.86     52.51 o 
   3  19   0       78.93       94.47     20.53 o 
   4  19   0        1.79       -6.42     14.86 o 
   5  19   0      139.46      111.63     32.64 o 
   6  19   0      184.75      234.14     34.68 o 
   7  19   0        9.92      -16.66     24.95 o 
   0  20   0     1012.58     1057.67     60.33 o 
   1  20   0        7.88        1.54     12.43 o 
   2  20   0       81.81      115.17     43.36 o 
   3  20   0      129.22      163.82     23.42 o 
   4  20   0        0.01        6.73     16.74 o 
   5  20   0       91.00      127.18     26.69 o 
   6  20   0        5.79       -0.91     26.48 o 
   1  21   0       10.08        7.76     17.32 o 
   2  21   0      118.09      134.55     29.56 o 
   3  21   0       36.18       23.59     17.95 o 
   4  21   0       16.89       -8.55     17.28 o 
   5  21   0       69.69       24.60     47.46 o 
   6  21   0      323.10      502.50     53.85 o 
   0  22   0     1143.10     1111.74     64.63 o 
   1  22   0        0.05        5.74     16.76 o 
   2  22   0       30.31       26.71     15.00 o 
   3  22   0       42.39       46.59     24.63 o 
   4  22   0      291.45      211.85     80.20 o 
   5  22   0      402.45      418.69     45.08 o 
   1  23   0       52.94       54.94     21.69 o 
   2  23   0       83.60       96.80     24.93 o 
   3  23   0       96.72       79.38     24.55 o 
   4  23   0       38.22       41.53     22.95 o 
   0  24   0        0.32       15.44     28.93 o 
   1  24   0       35.19       15.69     20.24 o 
   2  24   0      101.36      162.55     29.78 o 
   3  24   0      126.81      179.82     45.08 o 
   1  25   0        9.15        6.09     19.68 o 
   2  25   0        4.78        7.17     29.45 o 
  -9   0   1        0.12        6.52     20.39 o 
  -7   0   1      197.05      241.14     23.19 o 
  -5   0   1     3533.49     3666.97     58.05 o 
  -3   0   1       89.59       58.15     15.25 o 
  -1   0   1      292.17      197.21     10.82 o 
   1   0   1      222.03      255.05      9.30 o 
   3   0   1    12508.89    12604.10    162.23 o 
   5   0   1      413.59      319.05     25.21 o 
   7   0   1       32.19       14.59     16.94 o 
 -10   1   1       25.54       56.62     35.12 o 
  -9   1   1      620.44      563.43     50.36 o 
  -8   1   1     2065.70     2247.40     61.86 o 
  -7   1   1       18.79        5.68      8.47 o 
  -6   1   1     1394.58     1465.05     48.56 o 
  -5   1   1      268.20      260.13     11.10 o 
  -4   1   1     1388.12     1304.72     20.36 o 
  -3   1   1     1835.54     1875.09     21.56 o 
  -2   1   1     3679.04     3675.93     28.55 o 
  -1   1   1     2186.64     2131.36     19.05 o 
   0   1   1     9049.89     8365.11     46.41 o 
   1   1   1     5461.65     5543.04     51.30 o 
   2   1   1    12363.65    11931.57    531.76 o 
   3   1   1       58.35       65.27     11.79 o 
   4   1   1       63.99       64.90     11.39 o 
   5   1   1      181.24      218.64     33.94 o 
   6   1   1       29.65       25.21     17.59 o 
   7   1   1      508.26      454.37     35.57 o 
   8   1   1      196.78      222.85     33.32 o 
  10   1   1        0.79       -0.59     25.02 o 
 -10   2   1       61.97       77.19     25.84 o 
  -9   2   1       56.45       48.77     20.81 o 
  -8   2   1       51.01       69.33     15.12 o 
  -7   2   1      156.58      186.37     20.25 o 
  -6   2   1       14.35        7.08      7.99 o 
  -5   2   1       60.14       45.09      7.53 o 
  -4   2   1       80.69      127.12      8.89 o 
  -3   2   1     4736.18     4624.90     41.23 o 
  -2   2   1      152.90      177.53      5.70 o 
  -1   2   1       67.52       44.95      6.16 o 
   0   2   1      322.48      287.96      6.17 o 
   1   2   1    15691.77    14579.31    216.75 o 
   2   2   1     1661.14     1598.34     53.44 o 
   3   2   1     1706.10     1860.02     34.09 o 
   4   2   1     2024.62     2204.16     70.43 o 
   5   2   1     3458.95     3779.22     89.81 o 
   6   2   1      468.56      464.78     23.40 o 
   7   2   1     1935.00     1874.91     48.92 o 
   8   2   1        4.40      -16.64     13.44 o 
   9   2   1      671.53      548.77     47.66 o 
  10   2   1      120.92      153.30     42.09 o 
 -10   3   1        5.76       12.98     20.74 o 
  -9   3   1      161.26      193.40     53.20 o 
  -8   3   1       17.22       -4.33     11.04 o 
  -7   3   1      373.39      351.56     17.55 o 
  -6   3   1     1492.95     1513.79     25.16 o 
  -5   3   1      184.84      213.53     10.19 o 
  -4   3   1     1416.17     1297.91     20.46 o 
  -3   3   1      114.24      105.62      5.95 o 
  -2   3   1     3038.94     3186.16     33.19 o 
  -1   3   1     1455.61     1373.97     17.81 o 
   0   3   1     1606.56     1812.41     18.10 o 
   1   3   1      139.90      125.81      7.59 o 
   2   3   1     8520.26     8790.71     82.66 o 
   3   3   1     1038.55     1081.89     26.01 o 
   4   3   1       33.52       30.89     10.13 o 
   5   3   1      337.18      316.71     18.55 o 
   6   3   1      210.93      224.01     22.04 o 
   7   3   1       42.21       14.71     15.54 o 
   8   3   1      752.32      693.29     47.17 o 
   9   3   1      189.89      231.06     51.96 o 
  10   3   1      107.13      142.62     44.11 o 
 -10   4   1        4.32        0.42     20.96 o 
  -9   4   1      480.57      497.63     38.28 o 
  -8   4   1       39.44       41.35     14.52 o 
  -7   4   1        0.02        2.34      8.36 o 
  -6   4   1      304.41      316.85     12.23 o 
  -5   4   1       19.50       11.82      5.64 o 
  -4   4   1     1050.52      912.04     18.04 o 
  -3   4   1      306.06      303.21      9.65 o 
  -2   4   1       23.23       31.19      6.67 o 
  -1   4   1      276.11      213.95     10.99 o 
   0   4   1     4395.61     4240.85     33.57 o 
   1   4   1     3511.96     3585.72     29.70 o 
   2   4   1     9007.16     8971.98     89.86 o 
   3   4   1        0.25       -5.06      4.75 o 
   4   4   1      770.69      790.53     20.23 o 
   5   4   1     1645.55     1402.15     49.32 o 
   6   4   1     1439.37     1457.02     33.07 o 
   7   4   1      436.09      418.23     20.46 o 
   8   4   1      144.97      153.34     23.97 o 
   9   4   1       80.16       51.42     21.38 o 
  10   4   1       75.21       65.22     37.92 o 
 -10   5   1      268.17      318.51     43.59 o 
  -9   5   1      209.95      282.34     36.04 o 
  -8   5   1      173.14      187.00     23.16 o 
  -7   5   1     1228.88     1199.65     59.96 o 
  -6   5   1     1154.51     1074.85     21.21 o 
  -5   5   1     1407.34     1373.13     33.35 o 
  -4   5   1      400.17      489.58     20.01 o 
  -3   5   1      324.21      297.20      9.93 o 
  -2   5   1     4631.96     4595.41     48.63 o 
  -1   5   1      225.40      255.54      8.41 o 
   0   5   1      726.50      799.15     22.25 o 
   1   5   1     1475.00     1451.60     21.91 o 
   2   5   1     1673.25     1587.28     21.97 o 
   3   5   1      231.60      230.63      9.32 o 
   4   5   1     6835.20     7128.64     97.71 o 
   5   5   1     1005.77     1044.38     25.78 o 
   6   5   1       42.17       35.97     10.94 o 
   7   5   1       48.61       46.16     13.43 o 
   8   5   1      187.08      208.81     22.25 o 
   9   5   1      196.31      209.32     45.18 o 
  10   5   1        0.37      -19.01     20.05 o 
 -10   6   1      116.37      136.67     30.71 o 
  -9   6   1       22.99       20.74     20.35 o 
  -8   6   1       74.06       59.13     18.39 o 
  -7   6   1      438.15      401.13     40.77 o 
  -6   6   1       24.67       21.76     10.83 o 
  -5   6   1      227.45      244.38     13.63 o 
  -4   6   1      124.96      104.48     16.31 o 
  -3   6   1       24.05       11.84      5.56 o 
  -2   6   1     1494.52     1495.66     21.01 o 
  -1   6   1     4079.21     4099.09     31.16 o 
   0   6   1      998.76      954.19     15.08 o 
   1   6   1     6046.79     5901.14     69.49 o 
   2   6   1     1824.92     2005.91     24.16 o 
   3   6   1       47.47       55.56      8.71 o 
   4   6   1     3001.15     3296.81     43.88 o 
   5   6   1      291.62      269.15     15.37 o 
   6   6   1      949.28      889.17     26.56 o 
   7   6   1        9.51       -1.05      9.55 o 
   8   6   1       76.55       61.40     26.48 o 
   9   6   1      282.91      421.77     42.04 o 
  10   6   1       39.66       26.61     23.99 o 
 -10   7   1      549.00      597.44     62.94 o 
  -9   7   1       74.38       97.96     21.62 o 
  -8   7   1      622.50      600.47     28.90 o 
  -7   7   1      135.87      170.87     20.30 o 
  -6   7   1       64.62       74.01     14.31 o 
  -5   7   1        0.11       -9.08      6.05 o 
  -4   7   1     2853.39     2853.06     35.33 o 
  -3   7   1      571.39      489.25     13.55 o 
  -2   7   1     3307.21     3546.08     44.14 o 
  -1   7   1        2.87        2.27      3.62 o 
   0   7   1      280.75      347.56     10.13 o 
   1   7   1      661.73      610.64     13.83 o 
   2   7   1     3871.03     4091.45     38.28 o 
   3   7   1      103.44      110.69      9.06 o 
   4   7   1       17.62        1.56      7.15 o 
   5   7   1     1688.57     1749.93     36.60 o 
   6   7   1      524.93      557.96     19.59 o 
   7   7   1        9.15        0.58      9.71 o 
   8   7   1       38.57       49.38     20.27 o 
   9   7   1        0.06      -23.06     16.34 o 
  10   7   1       32.29        7.19     21.75 o 
 -10   8   1       10.32       -2.15     32.71 o 
  -9   8   1        8.50        0.54     14.73 o 
  -8   8   1      106.55      114.55     19.57 o 
  -7   8   1       92.81      100.05     17.37 o 
  -6   8   1      121.46      151.32     26.65 o 
  -5   8   1       82.88       72.40     10.27 o 
  -4   8   1      293.27      256.19     12.47 o 
  -3   8   1      274.34      278.64     13.20 o 
  -2   8   1        2.96       -1.68      4.97 o 
  -1   8   1      415.34      536.64     11.28 o 
   0   8   1     1571.49     1564.90     32.66 o 
   1   8   1    11997.20    12176.41     95.37 o 
   2   8   1     2186.23     2341.96     26.92 o 
   3   8   1      210.73      196.12      9.85 o 
   4   8   1        6.78        6.89      6.80 o 
   5   8   1       16.39       22.84      8.92 o 
   6   8   1      677.09      710.26     22.33 o 
   7   8   1     1611.15     1628.61     51.47 o 
   8   8   1     1635.58     1542.71     57.37 o 
   9   8   1       58.44       69.72     26.13 o 
  10   8   1       62.32       36.46     25.11 o 
 -10   9   1       71.41       30.43     36.94 o 
  -9   9   1      263.79      276.34     33.70 o 
  -8   9   1     1234.32     1241.88     52.04 o 
  -7   9   1      154.53      139.50     20.03 o 
  -6   9   1        0.49        0.77     12.45 o 
  -5   9   1      815.82      818.58     21.23 o 
  -4   9   1     2208.20     2184.46     35.48 o 
  -3   9   1      481.14      464.20     14.76 o 
  -2   9   1       43.80       79.00      6.19 o 
  -1   9   1     2376.95     2506.11     26.55 o 
   0   9   1     1017.39     1029.07     22.00 o 
   1   9   1      520.71      551.31     14.65 o 
   2   9   1     3528.56     3878.72     41.53 o 
   3   9   1     2933.05     2960.68     32.48 o 
   4   9   1     2223.07     2276.46     29.88 o 
   5   9   1       57.24       64.00     11.36 o 
   6   9   1     2428.15     2388.06     52.89 o 
   7   9   1        2.36      -21.32     14.21 o 
   8   9   1      103.71       61.34     22.60 o 
   9   9   1       41.94       78.19     25.57 o 
  10   9   1        1.16       -7.85     30.62 o 
  -9  10   1       14.66       30.43     22.68 o 
  -8  10   1      318.66      388.43     31.71 o 
  -7  10   1      116.75      133.05     20.67 o 
  -6  10   1      846.48      771.38     29.70 o 
  -5  10   1      233.34      310.68     21.30 o 
  -4  10   1       29.65       12.09      7.56 o 
  -3  10   1      785.45      761.52     19.15 o 
  -2  10   1      108.57      140.97     20.79 o 
  -1  10   1     2131.55     2014.22     33.90 o 
   0  10   1      425.36      475.75     17.59 o 
   1  10   1      536.58      481.77     14.30 o 
   2  10   1      102.62      127.60     10.91 o 
   3  10   1      215.41      192.77     22.12 o 
   4  10   1       15.99       18.92      6.64 o 
   5  10   1       11.16        1.67      8.09 o 
   6  10   1     1177.04     1152.45     28.84 o 
   7  10   1       27.38       13.65     25.51 o 
   8  10   1        1.74       13.80     19.04 o 
   9  10   1      377.54      411.03    105.15 o 
  -9  11   1      138.04      105.90     28.94 o 
  -8  11   1     1170.27     1146.11     48.96 o 
  -7  11   1     1785.79     1805.33     74.34 o 
  -6  11   1      567.57      557.37     25.94 o 
  -5  11   1      112.66      134.53     17.55 o 
  -4  11   1       34.55       66.25     10.61 o 
  -3  11   1      463.05      444.90     15.95 o 
  -2  11   1     2341.61     2465.30     27.97 o 
  -1  11   1      516.33      495.09     14.23 o 
   0  11   1     1621.13     1587.50     26.40 o 
   1  11   1       33.57       28.70      7.45 o 
   2  11   1        7.99        8.15      6.49 o 
   3  11   1     5427.51     5547.73     49.81 o 
   4  11   1        0.08       -6.11      5.75 o 
   5  11   1       87.17       61.70     14.06 o 
   6  11   1       27.18       26.66     13.43 o 
   7  11   1       87.82       82.23     23.57 o 
   8  11   1       25.61        6.40     18.84 o 
   9  11   1       66.48       58.79     28.02 o 
  -9  12   1       32.76       23.08     23.95 o 
  -8  12   1       27.53       34.99     21.84 o 
  -7  12   1        4.87        6.57     13.55 o 
  -6  12   1      771.89      707.66     29.64 o 
  -5  12   1       46.76       35.28     12.99 o 
  -4  12   1      216.88      244.95     16.17 o 
  -3  12   1     1547.61     1486.04     28.57 o 
  -2  12   1        1.17        0.76      5.34 o 
  -1  12   1      405.09      416.76     14.09 o 
   0  12   1     1297.33     1436.91     25.41 o 
   1  12   1      791.10      769.25     19.19 o 
   2  12   1     1584.45     1503.68     27.31 o 
   3  12   1        0.01       -2.42      5.88 o 
   4  12   1     1066.18      994.66     20.94 o 
   5  12   1      271.07      256.27     17.47 o 
   6  12   1      345.14      411.30     28.39 o 
   7  12   1       13.99       -9.13     16.92 o 
   8  12   1      154.77      198.27     59.22 o 
   9  12   1       12.31      -14.61     19.90 o 
  -9  13   1       23.47       15.14     43.81 o 
  -8  13   1       65.32       48.09     22.18 o 
  -7  13   1       49.92       33.50     15.58 o 
  -6  13   1        0.04      -16.68     11.42 o 
  -5  13   1     1051.84     1050.51     34.59 o 
  -4  13   1      566.04      538.05     19.24 o 
  -3  13   1       84.02      111.60     12.67 o 
  -2  13   1     1373.03     1375.39     24.37 o 
  -1  13   1       39.57       40.69      7.96 o 
   0  13   1       31.76       27.83      8.78 o 
   1  13   1      454.01      431.50     16.38 o 
   2  13   1       85.99       86.94     10.84 o 
   3  13   1      532.35      509.19     17.45 o 
   4  13   1      694.93      705.70     23.56 o 
   5  13   1      142.89      180.18     19.68 o 
   6  13   1       65.93       38.02     19.10 o 
   7  13   1      169.91      167.35     30.06 o 
   8  13   1       33.50        7.82     20.64 o 
   9  13   1        0.06      -36.65     24.43 o 
  -9  14   1        0.50       24.37     48.02 o 
  -8  14   1      150.29       91.47     26.92 o 
  -7  14   1        1.19      -19.14     13.33 o 
  -6  14   1       38.52       44.76     15.71 o 
  -5  14   1        8.72       13.72     13.30 o 
  -4  14   1      732.10      694.54     41.47 o 
  -3  14   1      114.69      157.66     23.57 o 
  -2  14   1       86.33       63.07     18.57 o 
  -1  14   1      376.84      307.58     13.45 o 
   0  14   1       67.84       61.48     11.66 o 
   1  14   1      284.72      252.55     15.09 o 
   2  14   1     3312.79     3418.15     44.99 o 
   3  14   1      316.55      305.67     51.13 o 
   4  14   1       23.94       28.76     10.76 o 
   5  14   1       15.02       -3.16     11.94 o 
   6  14   1      234.49      264.98     33.67 o 
   7  14   1        2.92      -13.00     17.62 o 
   8  14   1      341.01      433.59     45.28 o 
   9  14   1        0.55       -9.12     21.79 o 
  -8  15   1       58.88       15.14     22.09 o 
  -7  15   1       26.44       24.74     20.92 o 
  -6  15   1        0.02      -17.10     12.52 o 
  -5  15   1        1.12       -1.88     12.47 o 
  -4  15   1      722.32      677.62     28.42 o 
  -3  15   1       63.37       52.22     14.00 o 
  -2  15   1      483.38      468.56     20.94 o 
  -1  15   1       96.42      102.19     11.41 o 
   0  15   1        0.64       -6.32      7.16 o 
   1  15   1      143.79      161.96     15.05 o 
   2  15   1      332.92      335.60     16.44 o 
   3  15   1      675.60      649.27     25.71 o 
   4  15   1       38.64       54.06     15.31 o 
   5  15   1     1009.03      983.75     33.70 o 
   6  15   1       73.85       66.23     22.01 o 
   7  15   1        0.20       -6.06     17.17 o 
   8  15   1       58.22       77.61     32.93 o 
  -8  16   1       40.02       29.22     23.44 o 
  -7  16   1       35.49       13.95     18.37 o 
  -6  16   1        2.41      -15.47     13.19 o 
  -5  16   1     1557.69     1449.66     43.17 o 
  -4  16   1       17.83       18.18     13.48 o 
  -3  16   1        6.55       -1.77      9.75 o 
  -2  16   1       16.05        4.51     11.04 o 
  -1  16   1     1445.69     1403.57     69.38 o 
   0  16   1      263.80      240.49     15.48 o 
   1  16   1        1.03       -5.65      7.71 o 
   2  16   1      251.38      236.35     27.45 o 
   3  16   1      139.44      133.45     18.03 o 
   4  16   1      907.20      858.04     31.31 o 
   5  16   1       85.92       96.41     18.55 o 
   6  16   1       73.93       83.55     24.37 o 
   7  16   1       22.84        8.33     20.23 o 
   8  16   1       91.08       63.53     26.90 o 
  -8  17   1        9.60       -4.15     23.21 o 
  -7  17   1      204.40      153.30     30.93 o 
  -6  17   1        0.42       -5.36     17.07 o 
  -5  17   1     1325.62     1287.56     41.76 o 
  -4  17   1       31.49       31.14     15.03 o 
  -3  17   1      603.84      615.01     27.91 o 
  -2  17   1       13.13        4.02     10.78 o 
  -1  17   1      614.65      637.08     25.79 o 
   0  17   1     1252.68     1177.46     27.79 o 
   1  17   1     1042.57     1110.17     27.47 o 
   2  17   1       37.07       45.93     13.97 o 
   3  17   1      794.02      872.05     31.74 o 
   4  17   1     1078.18     1029.43     34.75 o 
   5  17   1       87.51      103.88     25.33 o 
   6  17   1        0.01       -4.50     17.92 o 
   7  17   1        0.14       -0.81     19.32 o 
   8  17   1       31.44       11.97     23.67 o 
  -7  18   1       70.31       20.97     21.54 o 
  -6  18   1       86.75       78.40     32.80 o 
  -5  18   1      304.89      300.78     28.87 o 
  -4  18   1       54.91       43.62     20.31 o 
  -3  18   1      108.00      103.27     22.20 o 
  -2  18   1        6.13        1.98     11.85 o 
  -1  18   1     2299.87     2380.57     49.15 o 
   0  18   1      491.78      549.46     24.56 o 
   1  18   1     1090.63     1076.07     57.21 o 
   2  18   1      239.52      248.29     24.28 o 
   3  18   1      186.99      167.86     20.51 o 
   4  18   1      592.70      587.86     45.73 o 
   5  18   1      345.64      277.32     34.14 o 
   6  18   1       27.93       37.63     22.29 o 
   7  18   1       51.18       43.18     23.13 o 
  -7  19   1        1.44        5.81     19.90 o 
  -6  19   1       62.58       48.44     23.86 o 
  -5  19   1       22.11        8.77     18.08 o 
  -4  19   1       88.23       56.11     28.02 o 
  -3  19   1      198.20      212.19     75.12 o 
  -2  19   1       12.75       -2.99     10.96 o 
  -1  19   1      412.96      513.19     25.53 o 
   0  19   1       22.70       40.02     14.49 o 
   1  19   1       78.57       97.09     16.95 o 
   2  19   1        1.46       -8.72     11.96 o 
   3  19   1       28.56       19.62     13.34 o 
   4  19   1       51.51       40.09     15.59 o 
   5  19   1       22.03      -14.39     16.81 o 
   6  19   1      210.79      184.14     33.81 o 
   7  19   1       47.55       66.91     25.40 o 
  -6  20   1       11.75        6.36     33.94 o 
  -5  20   1      197.82      134.47     28.44 o 
  -4  20   1      361.21      374.14     39.38 o 
  -3  20   1        0.54       -8.51     15.17 o 
  -2  20   1      281.01      278.96     36.95 o 
  -1  20   1     1049.18      950.81     39.53 o 
   0  20   1     1263.92     1254.67     46.07 o 
   1  20   1       24.04       26.11     17.21 o 
   2  20   1       50.62       35.45     15.42 o 
   3  20   1      245.56      265.79     25.62 o 
   4  20   1       37.62       54.61     22.11 o 
   5  20   1       11.07       10.61     24.92 o 
   6  20   1      118.89       91.78     27.27 o 
  -6  21   1        3.79      -13.67     19.26 o 
  -5  21   1       16.77        7.72     18.64 o 
  -4  21   1       54.04       42.87     20.46 o 
  -3  21   1      410.65      446.22     56.29 o 
  -2  21   1       83.70      109.44     20.04 o 
  -1  21   1      467.93      507.73     26.48 o 
   0  21   1        1.99       31.57     19.68 o 
   1  21   1       32.61       41.49     18.17 o 
   2  21   1      171.71      182.85     21.76 o 
   3  21   1       15.98       -0.82     14.48 o 
   4  21   1       42.19       24.91     23.29 o 
   5  21   1       18.38        1.22     19.22 o 
   6  21   1       55.36       47.87     25.48 o 
  -5  22   1       17.77        3.72     20.43 o 
  -4  22   1      156.80       67.35     27.66 o 
  -3  22   1        0.42      -10.65     17.62 o 
  -2  22   1      150.36      181.29     30.19 o 
  -1  22   1      179.83      282.86     32.60 o 
   0  22   1        0.08       16.39     18.50 o 
   1  22   1        4.37       18.76     17.87 o 
   2  22   1      125.28      112.36     26.01 o 
   3  22   1       10.07        4.27     14.86 o 
   4  22   1       16.50       15.68     20.85 o 
   5  22   1       69.98       58.58     24.72 o 
  -4  23   1        0.62      -17.83     33.29 o 
  -3  23   1      204.31      221.21     35.31 o 
  -2  23   1       35.37       44.04     29.90 o 
  -1  23   1      186.81      313.25     35.23 o 
   0  23   1      306.06      394.30     37.95 o 
   1  23   1      286.25      346.81     35.79 o 
   2  23   1       23.39       29.83     19.98 o 
   3  23   1       36.89       51.81     22.51 o 
   4  23   1        0.82      -10.67     18.70 o 
  -3  24   1       18.70       10.77     21.26 o 
  -2  24   1        9.10      -26.71     22.48 o 
  -1  24   1      130.35      159.05     39.38 o 
   0  24   1      175.42      222.27     32.34 o 
   1  24   1       68.77      145.26     29.39 o 
   2  24   1      565.38      643.12     39.05 o 
   3  24   1        6.00      -16.16     28.60 o 
  -2  25   1        1.85       28.67     30.88 o 
  -1  25   1       47.34       80.40     34.07 o 
   0  25   1      249.82      383.38     39.55 o 
   1  25   1       18.52       35.86     21.97 o 
   2  25   1        5.94       19.23     21.86 o 
 -10   0   2      469.97      663.76     76.68 o 
  -6   0   2     1971.63     1937.12     42.44 o 
  -4   0   2     1187.40     1140.03     25.92 o 
  -2   0   2    16376.33    17725.21    144.13 o 
   0   0   2      268.22      295.58      8.98 o 
   2   0   2       11.93        2.93      8.93 o 
   4   0   2     5683.51     6505.49    115.32 o 
   6   0   2        0.95       -4.89     15.31 o 
   8   0   2      837.75      760.51     54.01 o 
 -10   1   2       90.86      116.10     39.81 o 
  -9   1   2      517.00      478.72     33.53 o 
  -8   1   2        7.13       12.22     14.30 o 
  -7   1   2       53.30       54.61     12.05 o 
  -6   1   2       10.79        1.78      6.54 o 
  -5   1   2      213.18      188.97     10.58 o 
  -4   1   2        1.07       -3.05      4.47 o 
  -3   1   2     4850.96     5245.79     48.74 o 
  -2   1   2      176.77      200.62      9.63 o 
  -1   1   2    12809.92    13157.23     74.19 o 
   0   1   2        6.45        9.92      3.33 o 
   1   1   2      830.92      820.20     14.14 o 
   2   1   2     5148.05     5106.14     73.21 o 
   3   1   2      307.70      293.69     15.25 o 
   4   1   2      112.02      118.12     15.36 o 
   5   1   2     2478.08     2614.75     52.65 o 
   6   1   2      115.45      153.43     31.86 o 
   7   1   2       90.33      109.37     19.88 o 
   8   1   2      429.93      435.41     53.23 o 
   9   1   2      223.33      320.61     48.21 o 
 -10   2   2      144.71      102.16     40.92 o 
  -9   2   2      199.02      186.70     35.70 o 
  -8   2   2        0.48      -18.03     12.02 o 
  -7   2   2      304.37      300.37     16.98 o 
  -6   2   2       57.91       37.58      7.46 o 
  -5   2   2      570.41      539.91     14.46 o 
  -4   2   2     2254.85     2297.21     24.52 o 
  -3   2   2       32.45       41.57      5.14 o 
  -2   2   2    28372.51    28499.00    341.98 o 
  -1   2   2    12474.01    12604.27    136.36 o 
   0   2   2      532.98      411.78      8.53 o 
   1   2   2        0.70       -1.47      4.99 o 
   2   2   2     5816.23     5677.84     58.30 o 
   3   2   2     1173.33     1062.04     27.93 o 
   4   2   2      219.29      198.08     18.26 o 
   5   2   2      105.24      113.33     16.28 o 
   6   2   2        7.01        4.59     10.73 o 
   7   2   2      416.17      401.82     25.54 o 
   8   2   2       27.88       24.76     29.32 o 
   9   2   2       64.30       79.07     23.40 o 
 -10   3   2       27.63       30.36     34.47 o 
  -9   3   2       83.34      108.84     38.90 o 
  -8   3   2       63.86      108.34     23.26 o 
  -7   3   2        3.83        4.04     15.83 o 
  -6   3   2      157.96      209.77     16.47 o 
  -5   3   2      861.73      857.95     16.37 o 
  -4   3   2      244.68      271.57      8.50 o 
  -3   3   2     4555.37     4453.60     46.04 o 
  -2   3   2     3479.11     3353.94     34.61 o 
  -1   3   2    10749.24    11130.02     63.28 o 
   0   3   2     3088.85     3059.42     25.22 o 
   1   3   2     7879.08     8219.33     66.81 o 
   2   3   2        0.01        0.75      5.03 o 
   3   3   2      506.79      505.41     16.48 o 
   4   3   2       28.14       11.59     20.88 o 
   5   3   2      912.26      909.06     31.43 o 
   6   3   2      129.49      145.28     47.85 o 
   7   3   2     1875.09     1953.24     53.06 o 
   8   3   2       64.28       35.82     25.08 o 
   9   3   2       36.47       26.76     20.66 o 
  10   3   2        6.77      -21.70     27.88 o 
 -10   4   2      253.38      351.92     67.14 o 
  -9   4   2       43.63        5.19     17.00 o 
  -8   4   2        4.36       -1.04     14.40 o 
  -7   4   2      447.74      400.92     21.45 o 
  -6   4   2      912.72      936.11     23.41 o 
  -5   4   2      130.76      130.61     10.07 o 
  -4   4   2      541.99      499.58     12.66 o 
  -3   4   2     2984.12     2844.15     34.13 o 
  -2   4   2     1285.26     1200.38     17.02 o 
  -1   4   2      951.38     1000.81     22.92 o 
   0   4   2      444.89      398.01     11.73 o 
   1   4   2        0.85       -0.27      5.28 o 
   2   4   2      492.39      453.27      9.79 o 
   3   4   2     3760.70     3770.01     47.33 o 
   4   4   2      775.76      781.30     27.14 o 
   5   4   2       76.96      111.76     16.80 o 
   6   4   2       22.69       16.64     17.49 o 
   7   4   2        2.18      -12.74     13.12 o 
   8   4   2       98.09       79.97     21.19 o 
   9   4   2      172.10      138.32     37.66 o 
  10   4   2       55.12       43.91     24.59 o 
 -10   5   2       27.07       29.62     23.80 o 
  -9   5   2       86.11       90.24     25.75 o 
  -8   5   2        0.83       -6.74     11.38 o 
  -7   5   2       71.24       56.91     14.62 o 
  -6   5   2      137.25      147.09     19.14 o 
  -5   5   2     1292.63     1265.12     24.67 o 
  -4   5   2      354.88      343.70      9.08 o 
  -3   5   2     2278.81     2302.81     26.97 o 
  -2   5   2     1030.27      954.45     45.44 o 
  -1   5   2     1619.95     1733.63     21.24 o 
   0   5   2     1369.53     1331.15     19.38 o 
   1   5   2      246.92      253.13     11.22 o 
   2   5   2      403.54      444.13     15.54 o 
   3   5   2     5861.35     6413.96     53.18 o 
   4   5   2      556.46      579.97     17.81 o 
   5   5   2       27.74       20.87      8.51 o 
   6   5   2       26.52       22.96     10.16 o 
   7   5   2      220.73      292.55     77.27 o 
   8   5   2      506.29      455.72     29.83 o 
   9   5   2       67.68       24.50     30.03 o 
  10   5   2        0.29       -4.38     19.40 o 
 -10   6   2      130.74      147.72     33.78 o 
  -9   6   2       39.54       35.22     22.91 o 
  -8   6   2      352.81      424.87     30.46 o 
  -7   6   2      292.56      295.85     24.50 o 
  -6   6   2      301.39      261.02     50.48 o 
  -5   6   2       42.78       24.93      7.56 o 
  -4   6   2      309.13      290.66      8.48 o 
  -3   6   2      727.89      672.71     13.42 o 
  -2   6   2      548.76      509.56     11.80 o 
  -1   6   2       23.76       25.33      5.64 o 
   0   6   2      620.56      566.69     13.44 o 
   1   6   2        9.47       -8.00      5.33 o 
   2   6   2     1494.98     1416.74     26.27 o 
   3   6   2     8839.59     9650.52     71.79 o 
   4   6   2      565.19      543.53     17.40 o 
   5   6   2       74.58      100.73     16.84 o 
   6   6   2      924.63      953.25     27.72 o 
   7   6   2       16.92        2.26     14.44 o 
   8   6   2      243.81      290.18     43.39 o 
   9   6   2       57.59       31.40     30.30 o 
  10   6   2       34.39        2.05     21.62 o 
 -10   7   2       39.93       51.45     28.31 o 
  -9   7   2      568.57      591.05     39.75 o 
  -8   7   2      261.31      250.84     25.20 o 
  -7   7   2      925.86      984.78     36.44 o 
  -6   7   2      152.82      175.22     18.96 o 
  -5   7   2     2967.53     2935.56     69.22 o 
  -4   7   2       63.65       57.17      5.72 o 
  -3   7   2      573.15      665.79     14.60 o 
  -2   7   2     4907.06     4788.79     44.98 o 
  -1   7   2      484.31      460.84     13.64 o 
   0   7   2     2343.14     2256.02     31.92 o 
   1   7   2      265.25      209.21     11.27 o 
   2   7   2     4213.56     4277.31     50.05 o 
   3   7   2      327.33      282.14     11.10 o 
   4   7   2      294.66      296.75     12.13 o 
   5   7   2        6.82        1.44      8.04 o 
   6   7   2      108.19      126.77     20.80 o 
   7   7   2        0.13       10.85     15.66 o 
   8   7   2      645.41      599.18     33.98 o 
   9   7   2        3.60      -15.67     18.63 o 
  10   7   2       29.03       13.61     21.16 o 
 -10   8   2      227.06      257.93     40.76 o 
  -9   8   2       43.22       35.47     21.17 o 
  -8   8   2        1.52       -0.25     14.06 o 
  -7   8   2        0.02       -6.74     12.28 o 
  -6   8   2      101.35      119.23     17.64 o 
  -5   8   2      834.27      777.74     38.87 o 
  -4   8   2     1381.27     1306.51     22.37 o 
  -3   8   2      769.37      739.96     26.42 o 
  -2   8   2      197.46      196.66     12.19 o 
  -1   8   2     3773.78     3636.97     31.97 o 
   0   8   2       10.48        5.09      6.79 o 
   1   8   2       24.19       30.29      8.33 o 
   2   8   2      105.77      101.96     11.44 o 
   3   8   2      186.64      222.61     11.18 o 
   4   8   2       95.23      125.48     11.02 o 
   5   8   2      165.36      169.85     15.53 o 
   6   8   2      132.68      134.93     21.72 o 
   7   8   2      686.28      719.62     35.47 o 
   8   8   2        2.05        2.39     17.28 o 
   9   8   2        1.14       -3.90     24.33 o 
  10   8   2      139.48      145.55     46.26 o 
  -9   9   2      115.66       67.83     37.04 o 
  -8   9   2      297.83      329.46     35.72 o 
  -7   9   2       94.49       78.73     18.07 o 
  -6   9   2      148.59      152.17     19.22 o 
  -5   9   2       14.05       15.48     10.30 o 
  -4   9   2      544.55      548.61     15.74 o 
  -3   9   2     3553.58     3844.77     74.83 o 
  -2   9   2      220.86      161.67     10.53 o 
  -1   9   2       13.74       11.54      4.71 o 
   0   9   2    10637.99    10712.30     78.09 o 
   1   9   2     4844.80     5382.53     59.16 o 
   2   9   2      118.71      121.39     12.64 o 
   3   9   2     2039.22     2037.62     29.06 o 
   4   9   2      393.68      400.90     14.40 o 
   5   9   2      678.44      683.66     29.75 o 
   6   9   2      734.24      785.25     64.43 o 
   7   9   2     2024.97     2224.93     79.19 o 
   8   9   2       84.94      117.73     38.18 o 
   9   9   2      380.35      405.50     43.60 o 
  -9  10   2      158.30      158.30     32.20 o 
  -8  10   2      129.63      149.34     23.08 o 
  -7  10   2      150.53      128.25     20.16 o 
  -6  10   2        0.29      -12.29     10.68 o 
  -5  10   2     2927.29     2823.58     53.57 o 
  -4  10   2        8.46       -1.37      8.85 o 
  -3  10   2      356.45      313.84     12.85 o 
  -2  10   2      369.63      360.17     13.56 o 
  -1  10   2      458.31      530.50     12.86 o 
   0  10   2      815.15      883.26     19.17 o 
   1  10   2     4658.90     5041.57     50.69 o 
   2  10   2       15.26       17.71      8.10 o 
   3  10   2      318.61      316.82     15.74 o 
   4  10   2       13.29        7.92      6.77 o 
   5  10   2       23.12       -0.88     12.61 o 
   6  10   2       76.42       57.21     27.82 o 
   7  10   2      500.11      470.15     33.25 o 
   8  10   2       22.05        9.45     18.52 o 
   9  10   2       53.28       84.38     34.11 o 
  -9  11   2       23.59       12.62     18.83 o 
  -8  11   2      167.10      168.73     23.29 o 
  -7  11   2      142.39      188.07     23.43 o 
  -6  11   2        1.52        0.50     12.67 o 
  -5  11   2      790.91      763.52     28.87 o 
  -4  11   2      370.84      334.71     18.82 o 
  -3  11   2      518.12      540.97     16.82 o 
  -2  11   2     1803.78     1718.56     28.96 o 
  -1  11   2      525.75      483.75     13.88 o 
   0  11   2       31.21       24.60      7.30 o 
   1  11   2       86.21      100.48     20.90 o 
   2  11   2      472.67      400.19     15.00 o 
   3  11   2     2311.11     2236.65     35.45 o 
   4  11   2      515.29      513.52     15.70 o 
   5  11   2      964.87      923.10     30.99 o 
   6  11   2       28.85       12.17     12.33 o 
   7  11   2     1104.90      987.49     35.96 o 
   8  11   2       66.24       95.74     26.81 o 
   9  11   2       33.65       13.00     23.86 o 
  -9  12   2        2.67      -13.86     17.84 o 
  -8  12   2      295.67      290.19     41.60 o 
  -7  12   2       15.27       -4.61     13.78 o 
  -6  12   2       97.59       95.60     18.35 o 
  -5  12   2      833.51      824.52     40.70 o 
  -4  12   2      393.41      381.06     22.73 o 
  -3  12   2      192.74      206.02     13.83 o 
  -2  12   2       25.00       45.36      8.85 o 
  -1  12   2     2172.76     2273.49     38.35 o 
   0  12   2      657.73      557.63     16.48 o 
   1  12   2     1176.36     1191.62     24.66 o 
   2  12   2       17.52        3.56      7.98 o 
   3  12   2       16.65       -5.09      6.85 o 
   4  12   2       45.36       29.20      9.76 o 
   5  12   2      769.59      730.62     28.49 o 
   6  12   2      141.84      161.82     21.48 o 
   7  12   2       55.38       52.14     21.31 o 
   8  12   2      209.90      216.97     34.77 o 
   9  12   2       10.64       -3.29     21.47 o 
  -9  13   2        2.11      -17.18     20.80 o 
  -8  13   2       13.97       12.68     17.11 o 
  -7  13   2       33.80       15.49     15.08 o 
  -6  13   2      695.82      665.06     30.24 o 
  -5  13   2     1602.72     1594.11     47.14 o 
  -4  13   2     1114.44     1000.70     32.72 o 
  -3  13   2      117.52      126.85     13.08 o 
  -2  13   2      964.34      919.14     23.08 o 
  -1  13   2      702.42      672.13     17.73 o 
   0  13   2      929.53      886.60     21.18 o 
   1  13   2        0.43       -0.28      6.50 o 
   2  13   2     1987.73     1945.74     33.85 o 
   3  13   2      173.82      194.12     18.73 o 
   4  13   2       10.47       10.59      8.62 o 
   5  13   2      612.14      585.80     26.42 o 
   6  13   2      401.08      414.11     27.25 o 
   7  13   2        0.15      -10.65     15.83 o 
   8  13   2        9.76       11.00     20.05 o 
   9  13   2        0.26      -19.75     20.63 o 
  -8  14   2        6.39      -21.43     14.89 o 
  -7  14   2       61.32       90.79     21.05 o 
  -6  14   2      263.88      271.58     26.89 o 
  -5  14   2      497.12      407.93     25.59 o 
  -4  14   2     1027.30      972.11     33.39 o 
  -3  14   2      199.68      208.90     26.70 o 
  -2  14   2      137.29      187.08     15.06 o 
  -1  14   2        1.66        3.98      6.88 o 
   0  14   2      907.74      857.79     21.89 o 
   1  14   2        0.03        1.04      7.38 o 
   2  14   2       35.55       23.58      9.37 o 
   3  14   2      119.82      129.94     13.96 o 
   4  14   2      127.10      163.58     24.64 o 
   5  14   2        9.77       -0.47     12.09 o 
   6  14   2       10.06        4.29     14.33 o 
   7  14   2       38.21       -9.37     17.17 o 
   8  14   2        6.45       19.83     22.03 o 
  -8  15   2       16.34       45.52     34.30 o 
  -7  15   2       11.96       -5.38     17.85 o 
  -6  15   2      241.27      222.88     26.08 o 
  -5  15   2      217.96      226.54     46.19 o 
  -4  15   2       70.77       73.10     16.30 o 
  -3  15   2      638.01      600.57     26.42 o 
  -2  15   2     1362.04     1461.63     35.26 o 
  -1  15   2      165.27      177.45     17.72 o 
   0  15   2      147.41      162.01     13.97 o 
   1  15   2      197.62      217.25     22.47 o 
   2  15   2     1619.18     1649.77     32.91 o 
   3  15   2     1036.02      964.27     26.21 o 
   4  15   2     1495.75     1578.00     50.12 o 
   5  15   2       69.51       61.04     16.80 o 
   6  15   2       60.33       92.12     18.89 o 
   7  15   2        3.24      -10.55     18.02 o 
   8  15   2        7.01       -3.66     20.77 o 
  -8  16   2        4.03        4.86     22.24 o 
  -7  16   2       69.61       85.94     21.33 o 
  -6  16   2        4.23        0.08     13.93 o 
  -5  16   2       92.86       49.83     16.67 o 
  -4  16   2      367.18      403.87     25.86 o 
  -3  16   2     1604.97     1555.57     59.17 o 
  -2  16   2       43.80       73.50     14.19 o 
  -1  16   2      408.10      413.71     20.99 o 
   0  16   2       13.21        6.86      8.80 o 
   1  16   2      338.65      353.78     17.51 o 
   2  16   2      755.90      679.37     22.42 o 
   3  16   2      500.94      438.95     23.10 o 
   4  16   2      991.87      918.86     32.79 o 
   5  16   2        5.99       10.02     13.59 o 
   6  16   2       64.71       53.20     21.94 o 
   7  16   2      254.01      272.12     36.43 o 
   8  16   2       55.80       54.61     29.55 o 
  -7  17   2       32.40       45.14     18.65 o 
  -6  17   2      122.43      130.03     23.51 o 
  -5  17   2        9.88        9.96     14.85 o 
  -4  17   2     1268.94     1237.21     40.22 o 
  -3  17   2       41.06       40.11     17.82 o 
  -2  17   2      234.80      276.78     45.47 o 
  -1  17   2     1279.25     1282.43     35.30 o 
   0  17   2       48.37       49.20     14.39 o 
   1  17   2      320.29      347.83     22.70 o 
   2  17   2       15.91       26.15     10.68 o 
   3  17   2       81.88       73.84     16.14 o 
   4  17   2      875.87      882.35     33.13 o 
   5  17   2       70.70       81.30     18.85 o 
   6  17   2        2.01       -8.10     17.43 o 
   7  17   2        0.89       -0.06     20.33 o 
  -7  18   2      589.03      648.09     48.15 o 
  -6  18   2        0.42       -4.34     15.82 o 
  -5  18   2      137.31      168.65     24.38 o 
  -4  18   2       59.86       88.64     18.23 o 
  -3  18   2        0.36       -5.64     13.38 o 
  -2  18   2     2194.44     2244.24     48.24 o 
  -1  18   2      290.60      349.36     25.59 o 
   0  18   2     1379.62     1311.33     36.61 o 
   1  18   2      271.55      316.25     20.84 o 
   2  18   2      857.40      825.84     34.45 o 
   3  18   2      543.28      473.39     25.02 o 
   4  18   2      961.64      817.60     41.07 o 
   5  18   2       31.91        7.11     22.15 o 
   6  18   2       10.64       14.01     19.73 o 
   7  18   2      335.46      413.10     77.66 o 
  -7  19   2       12.21       -5.16     23.85 o 
  -6  19   2      158.33      164.96     27.46 o 
  -5  19   2       23.46       11.32     15.57 o 
  -4  19   2        5.65      -15.12     15.90 o 
  -3  19   2      182.39      152.82     27.80 o 
  -2  19   2        1.99       -1.70     14.17 o 
  -1  19   2       75.07       68.08     15.79 o 
   0  19   2     1565.27     1564.62     40.95 o 
   1  19   2      695.60      640.59     44.73 o 
   2  19   2      521.29      528.11     25.98 o 
   3  19   2       62.30       70.85     17.53 o 
   4  19   2      485.44      565.18     28.60 o 
   5  19   2        4.03      -18.42     15.40 o 
   6  19   2      311.33      278.16     37.96 o 
   7  19   2       21.17       26.21     29.84 o 
  -6  20   2      246.94      211.01     36.16 o 
  -5  20   2        0.71      -13.40     18.60 o 
  -4  20   2        0.14       -5.78     15.45 o 
  -3  20   2        0.00      -14.28     15.85 o 
  -2  20   2       27.45       41.47     26.45 o 
  -1  20   2       61.06       63.18     16.35 o 
   0  20   2      330.26      412.26     31.02 o 
   1  20   2       47.66       71.80     20.34 o 
   2  20   2       51.80       69.64     21.52 o 
   3  20   2      184.72      204.55     35.08 o 
   4  20   2      332.40      335.15     35.33 o 
   5  20   2      169.54      229.45     34.30 o 
   6  20   2        2.26        9.80     20.64 o 
  -5  21   2        9.63       17.73     21.43 o 
  -4  21   2        0.37       -0.95     19.00 o 
  -3  21   2       39.58       18.46     19.25 o 
  -2  21   2      250.90      209.52     46.36 o 
  -1  21   2       81.95       87.14     18.91 o 
   0  21   2        8.09        4.16     16.98 o 
   1  21   2       22.18       40.11     18.73 o 
   2  21   2      110.10      169.65     26.93 o 
   3  21   2       72.40       76.13     18.46 o 
   4  21   2      210.27      278.02     27.95 o 
   5  21   2       67.72       50.32     23.97 o 
  -5  22   2       18.29       42.02     23.37 o 
  -4  22   2      156.79      167.63     31.49 o 
  -3  22   2       79.32       91.26     28.60 o 
  -2  22   2       32.37       -0.45     25.93 o 
  -1  22   2      474.73      453.94     36.73 o 
   0  22   2        4.63      -15.17     16.94 o 
   1  22   2       27.42       20.65     18.81 o 
   2  22   2        4.52        8.95     30.39 o 
   3  22   2       96.31      136.85     26.14 o 
   4  22   2      305.88      402.84     39.07 o 
   5  22   2       23.29        7.33     22.40 o 
  -4  23   2        0.93      -11.60     24.20 o 
  -3  23   2      407.88      386.14     42.23 o 
  -2  23   2       30.52        9.48     18.99 o 
  -1  23   2       98.40       70.88     30.03 o 
   0  23   2       16.31       19.71     19.64 o 
   1  23   2       11.70       30.00     21.63 o 
   2  23   2       24.83        0.67     18.33 o 
   3  23   2      289.79      327.65     43.94 o 
   4  23   2       52.52       89.91     37.01 o 
  -3  24   2       92.28       75.43     29.25 o 
  -2  24   2        0.70       18.70     28.47 o 
  -1  24   2        1.76      -27.49     24.95 o 
   0  24   2       39.41       39.52     22.35 o 
   1  24   2       66.04      129.69     27.16 o 
   2  24   2        5.82      -13.92     18.70 o 
   3  24   2       80.50       89.35     26.30 o 
  -1  25   2       17.59      -11.73     25.54 o 
   0  25   2        0.01        6.07     19.95 o 
   1  25   2      470.15      559.26     52.22 o 
  -9   0   3     1075.73     1032.97     71.86 o 
  -7   0   3       14.35       26.91     20.59 o 
  -5   0   3       78.21       70.63     13.00 o 
  -3   0   3     2393.96     2645.66     33.27 o 
  -1   0   3    64122.67    64616.05    405.46 o 
   1   0   3     9209.77     9521.92    106.16 o 
   3   0   3     4371.88     4650.63     95.19 o 
   7   0   3        9.94        4.76     20.46 o 
   9   0   3       74.68       40.78     31.99 o 
 -10   1   3        6.21       -3.02     19.51 o 
  -9   1   3       43.19       34.53     29.90 o 
  -8   1   3      311.38      357.80     34.11 o 
  -7   1   3       59.18       73.35     14.39 o 
  -6   1   3       61.23       48.18      9.55 o 
  -5   1   3      543.90      499.40     12.66 o 
  -4   1   3      682.98      697.78     13.23 o 
  -3   1   3      717.53      673.84     11.69 o 
  -2   1   3       53.82       46.55      5.15 o 
  -1   1   3    36080.18    37181.00    168.00 o 
   0   1   3      217.99      225.89      6.94 o 
   1   1   3      226.61      199.55      7.33 o 
   2   1   3       44.48       44.77      7.03 o 
   3   1   3       60.15       46.16     10.93 o 
   4   1   3     4134.63     4161.88     67.07 o 
   5   1   3       60.42       83.15     16.08 o 
   6   1   3      208.59      215.36     24.57 o 
   7   1   3     1591.60     1489.81     70.43 o 
   8   1   3      985.49     1160.45     49.02 o 
   9   1   3      267.62      378.48     40.88 o 
  10   1   3       21.42       69.52     41.73 o 
 -10   2   3      111.43       66.65     37.59 o 
  -9   2   3        3.06       11.66     24.69 o 
  -8   2   3       40.55       18.72     16.69 o 
  -7   2   3     1754.32     1693.25     67.86 o 
  -6   2   3      508.09      475.03     17.06 o 
  -5   2   3      346.54      374.36     10.90 o 
  -4   2   3       64.00       67.87      6.10 o 
  -3   2   3       12.57       10.40      5.51 o 
  -2   2   3       35.66       47.70      4.73 o 
  -1   2   3    45330.00    46583.43    227.43 o 
   0   2   3     1158.00     1180.92     14.50 o 
   1   2   3     5775.22     6000.14     42.44 o 
   2   2   3     1804.98     1699.90     39.20 o 
   3   2   3      622.87      716.32     20.95 o 
   4   2   3      465.86      395.85     21.31 o 
   5   2   3     1293.85     1298.42     38.83 o 
   6   2   3      215.48      232.75     25.06 o 
   7   2   3       15.14       -6.07     13.37 o 
   8   2   3        7.61        9.52     16.97 o 
   9   2   3        0.14       -2.93     24.69 o 
  10   2   3        5.78       43.85     40.85 o 
 -10   3   3      209.29      241.52     51.27 o 
  -9   3   3        0.13      -20.04     16.08 o 
  -8   3   3       14.02        4.95     14.98 o 
  -7   3   3       48.59       44.07     17.38 o 
  -6   3   3       45.27       45.39      9.73 o 
  -5   3   3       55.32       59.80      9.22 o 
  -4   3   3      106.93       75.13      9.66 o 
  -3   3   3      711.05      707.70     16.05 o 
  -2   3   3       43.74       57.05      6.98 o 
  -1   3   3       23.36        7.47      4.43 o 
   0   3   3     3646.13     3588.58     29.93 o 
   1   3   3        9.67        9.16      8.76 o 
   2   3   3       88.23      135.72     11.57 o 
   3   3   3       73.36       91.09     18.34 o 
   4   3   3      247.37      212.89     20.67 o 
   5   3   3     1013.50     1008.27     34.92 o 
   6   3   3      634.27      657.49     40.00 o 
   7   3   3      234.24      268.95     28.79 o 
   8   3   3      133.33      148.99     26.11 o 
   9   3   3        3.48       -2.32     18.53 o 
 -10   4   3        2.92       23.72     32.71 o 
  -9   4   3      329.61      409.57     41.39 o 
  -8   4   3      119.41      114.34     24.82 o 
  -7   4   3      283.12      307.52     38.21 o 
  -6   4   3       37.55       31.95     12.34 o 
  -5   4   3     1646.73     1594.37     36.84 o 
  -4   4   3      175.65      178.48     14.18 o 
  -3   4   3      168.70      182.73      9.39 o 
  -2   4   3      312.05      333.73     10.76 o 
  -1   4   3      593.51      547.05     10.87 o 
   0   4   3      631.28      655.68     12.79 o 
   1   4   3     5389.28     5341.45     54.87 o 
   2   4   3      175.37      187.04     13.61 o 
   3   4   3     3036.93     3409.34     35.10 o 
   4   4   3     1365.14     1384.56     38.13 o 
   5   4   3        6.48       14.38     11.83 o 
   6   4   3        7.15       -7.36     12.94 o 
   7   4   3      598.58      555.60     31.41 o 
   8   4   3       30.80        8.90     17.57 o 
   9   4   3       97.18      102.51     41.08 o 
  10   4   3       70.38       66.06     35.18 o 
 -10   5   3       42.22       48.86     23.61 o 
  -9   5   3       39.00       45.29     21.94 o 
  -8   5   3       10.47       10.44     17.36 o 
  -7   5   3      159.18      166.87     18.95 o 
  -6   5   3      662.06      726.49     26.19 o 
  -5   5   3      820.83      857.26     20.75 o 
  -4   5   3      360.44      388.35     26.77 o 
  -3   5   3      134.34      161.87     13.81 o 
  -2   5   3       30.28       18.39      5.32 o 
  -1   5   3        0.65       -1.68      3.47 o 
   0   5   3     2267.00     2151.86     33.80 o 
   1   5   3      160.83      165.64     12.70 o 
   2   5   3     5081.97     5237.84     74.05 o 
   3   5   3      561.03      499.15     11.70 o 
   4   5   3      265.08      235.27     15.15 o 
   5   5   3     2122.66     2082.92     41.62 o 
   6   5   3     1068.96      993.19     38.06 o 
   7   5   3       31.01       21.78     19.22 o 
   8   5   3      272.19      368.19     35.51 o 
   9   5   3       98.36      100.07     25.94 o 
  10   5   3       80.65       66.39     39.68 o 
 -10   6   3       14.88      -14.01     18.39 o 
  -9   6   3        0.46       -9.57     18.48 o 
  -8   6   3      486.75      462.71     33.19 o 
  -7   6   3       19.01      -10.75     11.22 o 
  -6   6   3        0.43       -0.08      9.97 o 
  -5   6   3      908.84      891.13     27.66 o 
  -4   6   3       76.14       64.21      8.11 o 
  -3   6   3      786.39      799.42     15.82 o 
  -2   6   3      629.82      570.47     18.63 o 
  -1   6   3       40.77       45.00      7.02 o 
   0   6   3      198.12      197.46     10.83 o 
   1   6   3      428.82      415.91     15.35 o 
   2   6   3      689.80      537.93     18.20 o 
   3   6   3     1696.58     1692.66     22.61 o 
   4   6   3       91.55       74.53      8.60 o 
   5   6   3        8.81       17.17     12.96 o 
   6   6   3        0.56      -10.22     13.02 o 
   7   6   3       10.38       26.40     28.21 o 
   8   6   3        7.93      -16.77     16.31 o 
   9   6   3        0.01      -19.67     17.39 o 
  10   6   3        0.00       -8.60     31.21 o 
 -10   7   3        1.27      -22.55     19.18 o 
  -9   7   3      234.40      240.34     57.56 o 
  -8   7   3      379.20      421.71     70.79 o 
  -7   7   3        0.00        3.06     11.67 o 
  -6   7   3      323.75      334.24     21.03 o 
  -5   7   3      462.16      452.95     20.87 o 
  -4   7   3      431.58      479.40     20.35 o 
  -3   7   3       27.78       19.87      8.71 o 
  -2   7   3      822.31      790.57     15.97 o 
  -1   7   3     1022.14     1002.08     19.30 o 
   0   7   3     1575.99     1518.65     24.51 o 
   1   7   3     3030.65     3085.26     42.33 o 
   2   7   3     2343.29     2460.88     43.32 o 
   3   7   3      439.15      391.62     17.26 o 
   4   7   3      244.40      226.22     11.22 o 
   5   7   3     1282.91     1251.36     40.49 o 
   6   7   3     1924.73     1911.55     53.15 o 
   7   7   3      271.63      273.09     30.62 o 
   8   7   3       50.38        7.31     31.70 o 
   9   7   3       21.47       -2.41     27.36 o 
  10   7   3      116.84       59.42     39.09 o 
  -9   8   3        7.43       -1.34     21.28 o 
  -8   8   3      513.69      479.17     34.86 o 
  -7   8   3      132.99      146.88     20.14 o 
  -6   8   3      628.66      625.21     26.47 o 
  -5   8   3      400.22      346.61     19.49 o 
  -4   8   3      145.84      172.97     26.72 o 
  -3   8   3       24.99       40.93      6.20 o 
  -2   8   3     1630.33     1684.28     24.93 o 
  -1   8   3     4999.10     4529.86     49.14 o 
   0   8   3     1774.19     1766.34     31.09 o 
   1   8   3       59.80       83.19     31.89 o 
   2   8   3     7369.27     7461.13     97.91 o 
   3   8   3      209.19      199.89     16.13 o 
   4   8   3     2250.77     2224.18     41.79 o 
   5   8   3       52.43       47.23     17.20 o 
   6   8   3     1002.22     1016.76     39.90 o 
   7   8   3       54.75       39.91     20.42 o 
   8   8   3        6.09      -11.17     18.04 o 
   9   8   3       19.22       -7.95     26.45 o 
  -9   9   3       55.41       54.98     25.49 o 
  -8   9   3      326.85      298.84     28.28 o 
  -7   9   3      341.19      412.42     30.16 o 
  -6   9   3        0.87        9.45     12.24 o 
  -5   9   3      151.79      161.16     26.57 o 
  -4   9   3     2528.26     2441.25     50.99 o 
  -3   9   3      189.92      168.26     13.69 o 
  -2   9   3        2.89        1.63      5.93 o 
  -1   9   3      558.26      587.93     16.48 o 
   0   9   3      605.95      721.79     22.90 o 
   1   9   3      976.49      972.88     32.83 o 
   2   9   3      467.79      469.09     18.46 o 
   3   9   3      218.67      234.67     17.55 o 
   4   9   3      302.86      321.29     18.48 o 
   5   9   3     1028.95     1029.47     30.88 o 
   6   9   3      280.91      396.16     33.56 o 
   7   9   3      282.12      423.99     92.42 o 
   8   9   3      174.57      169.81     46.26 o 
   9   9   3       65.20       67.82     35.96 o 
  -9  10   3        4.31      -12.39     19.66 o 
  -8  10   3       15.66       11.20     15.94 o 
  -7  10   3       34.78       -3.13     13.42 o 
  -6  10   3       91.03       60.63     16.22 o 
  -5  10   3      479.89      464.07     23.03 o 
  -4  10   3       90.14       98.64     16.08 o 
  -3  10   3      783.78      728.04     25.40 o 
  -2  10   3      424.97      462.15     15.19 o 
  -1  10   3      362.93      276.69     13.03 o 
   0  10   3      989.63      932.30     24.14 o 
   1  10   3      175.64      180.23     15.58 o 
   2  10   3      273.81      260.25     27.43 o 
   3  10   3      492.54      468.51     19.78 o 
   4  10   3        0.14       -2.71      9.07 o 
   5  10   3       14.44       15.22     10.88 o 
   6  10   3     2216.07     2114.53     57.94 o 
   7  10   3       19.38       15.14     32.48 o 
   8  10   3       24.57        2.55     19.55 o 
   9  10   3       33.67        5.79     21.72 o 
  -9  11   3       27.77       16.03     31.53 o 
  -8  11   3      469.32      486.99     38.92 o 
  -7  11   3        5.30      -18.46     12.31 o 
  -6  11   3       85.73       96.95     17.96 o 
  -5  11   3      143.62      142.59     18.80 o 
  -4  11   3      127.68      122.01     17.03 o 
  -3  11   3      393.07      379.75     19.84 o 
  -2  11   3      160.06      177.80     13.38 o 
  -1  11   3        2.46       -3.69      5.27 o 
   0  11   3     1564.77     1598.34     32.77 o 
   1  11   3      274.40      294.90     16.79 o 
   2  11   3      272.18      319.75     17.75 o 
   3  11   3      637.56      603.85     22.49 o 
   4  11   3        1.07       -9.60     10.68 o 
   5  11   3      370.43      421.05     24.15 o 
   6  11   3       83.99      103.57     22.30 o 
   7  11   3      799.98      888.31     44.37 o 
   8  11   3       33.76       27.18     19.55 o 
   9  11   3       87.99      123.96     36.55 o 
  -9  12   3        9.64      -19.32     18.33 o 
  -8  12   3       41.47       24.02     17.05 o 
  -7  12   3      173.39      176.28     23.41 o 
  -6  12   3       46.22       46.77     15.98 o 
  -5  12   3       13.55       12.29     13.37 o 
  -4  12   3       33.43       36.53     13.62 o 
  -3  12   3     1176.52     1199.06     34.31 o 
  -2  12   3      974.53      923.58     22.56 o 
  -1  12   3      725.10      783.70     18.52 o 
   0  12   3      156.52      202.30     19.57 o 
   1  12   3       11.90       11.17      9.30 o 
   2  12   3     1399.25     1314.09     32.25 o 
   3  12   3       37.12       47.55     12.29 o 
   4  12   3      106.26       72.14     16.91 o 
   5  12   3      694.19      661.04     26.22 o 
   6  12   3        2.55        3.66     16.30 o 
   7  12   3        5.43        7.65     14.28 o 
   8  12   3        3.59      -12.70     18.56 o 
   9  12   3       35.14       -5.14     21.46 o 
  -8  13   3      109.73       99.17     21.54 o 
  -7  13   3      570.90      512.71     36.68 o 
  -6  13   3        2.21        1.07     13.28 o 
  -5  13   3      115.05      107.35     18.46 o 
  -4  13   3      161.85      179.86     20.90 o 
  -3  13   3      154.53      220.28     21.41 o 
  -2  13   3      316.18      295.97     19.42 o 
  -1  13   3       82.24      130.91     15.03 o 
   0  13   3      540.62      485.47     16.72 o 
   1  13   3        1.14        6.04      7.17 o 
   2  13   3        1.18        1.78      9.27 o 
   3  13   3      298.63      318.95     28.65 o 
   4  13   3        5.13      -10.71     10.08 o 
   5  13   3      216.70      276.34     29.95 o 
   6  13   3       95.52      111.30     19.63 o 
   7  13   3      698.78      671.69     32.30 o 
   8  13   3      220.61      228.28     34.85 o 
  -8  14   3       63.12       65.10     21.28 o 
  -7  14   3       46.43       32.86     17.33 o 
  -6  14   3      893.60      852.54     52.63 o 
  -5  14   3        1.74      -17.45     12.16 o 
  -4  14   3       13.01       -0.50     12.21 o 
  -3  14   3     1591.47     1594.31     41.93 o 
  -2  14   3      676.84      628.33     21.12 o 
  -1  14   3       89.68       91.21     13.88 o 
   0  14   3      443.41      405.34     16.04 o 
   1  14   3      255.74      300.40     27.53 o 
   2  14   3      705.38      683.31     26.68 o 
   3  14   3     1486.30     1509.46     32.98 o 
   4  14   3     1852.44     1750.13     36.82 o 
   5  14   3       17.07       14.34     13.56 o 
   6  14   3       31.10        7.69     13.68 o 
   7  14   3      129.77      130.86     21.16 o 
   8  14   3       23.02        4.54     20.85 o 
  -8  15   3       31.86       28.54     19.65 o 
  -7  15   3      112.16      120.28     23.20 o 
  -6  15   3      349.14      410.22     57.24 o 
  -5  15   3      320.29      373.22     45.06 o 
  -4  15   3      285.20      325.19     29.33 o 
  -3  15   3      109.06      131.02     19.13 o 
  -2  15   3        5.98      -10.81     13.31 o 
  -1  15   3        6.10        5.47     10.68 o 
   0  15   3      190.13      222.11     16.09 o 
   1  15   3      258.12      288.48     28.15 o 
   2  15   3      456.89      448.34     21.13 o 
   3  15   3      705.85      730.60     24.12 o 
   4  15   3     1432.77     1318.05     45.16 o 
   5  15   3      158.30      175.81     21.83 o 
   6  15   3       46.73       72.29     18.02 o 
   7  15   3       19.72       22.73     20.40 o 
   8  15   3       15.67       24.53     23.08 o 
  -8  16   3       33.35        9.90     22.60 o 
  -7  16   3       41.46       13.88     17.76 o 
  -6  16   3       89.70       48.61     18.67 o 
  -5  16   3      301.98      351.49     30.11 o 
  -4  16   3      846.64      768.01     32.29 o 
  -3  16   3      202.40      207.37     23.55 o 
  -2  16   3      473.04      426.05     29.15 o 
  -1  16   3     1348.50     1344.57     35.62 o 
   0  16   3      244.40      281.84     22.53 o 
   1  16   3      435.41      416.74     18.27 o 
   2  16   3        0.58        0.00      9.41 o 
   3  16   3       82.86       93.27     14.55 o 
   4  16   3      161.91      141.61     20.26 o 
   5  16   3        0.40       -8.24     13.18 o 
   6  16   3      128.87      191.71     43.18 o 
   7  16   3        3.80        1.48     18.91 o 
   8  16   3      105.67      127.05     32.10 o 
  -7  17   3      103.84       83.34     22.64 o 
  -6  17   3       37.84       40.78     18.43 o 
  -5  17   3      699.85      667.39     35.76 o 
  -4  17   3      132.30      192.71     24.40 o 
  -3  17   3       62.69       60.93     17.69 o 
  -2  17   3      482.91      443.28     30.36 o 
  -1  17   3      511.70      568.90     24.86 o 
   0  17   3      250.44      273.19     22.93 o 
   1  17   3      173.16      183.83     21.67 o 
   2  17   3      439.34      415.20     25.17 o 
   3  17   3       61.86       43.54     14.82 o 
   4  17   3        0.65       -7.20     13.10 o 
   5  17   3       51.73       19.93     20.19 o 
   6  17   3        0.18       20.20     16.93 o 
   7  17   3      225.45      240.35     69.52 o 
  -7  18   3      110.57      109.47     48.33 o 
  -6  18   3       25.48        9.74     16.24 o 
  -5  18   3        4.49      -12.62     14.28 o 
  -4  18   3      354.03      422.45     32.97 o 
  -3  18   3      137.72      148.24     27.79 o 
  -2  18   3       11.30        4.95     15.84 o 
  -1  18   3      110.49      126.61     19.32 o 
   0  18   3      356.83      376.82     24.90 o 
   1  18   3      533.51      518.78     28.74 o 
   2  18   3        1.81       -5.22      9.89 o 
   3  18   3      621.66      663.90     29.14 o 
   4  18   3      282.46      394.95     30.37 o 
   5  18   3        0.09        1.50     14.72 o 
   6  18   3       83.56      127.39     22.95 o 
   7  18   3       68.57       71.44     25.46 o 
  -6  19   3        3.66      -23.55     15.70 o 
  -5  19   3      102.51      114.00     23.05 o 
  -4  19   3        7.30       26.80     17.19 o 
  -3  19   3       45.54       20.20     18.07 o 
  -2  19   3        3.39        1.04     15.43 o 
  -1  19   3       35.32       38.87     15.21 o 
   0  19   3      624.50      636.48     28.00 o 
   1  19   3       50.31       58.61     15.95 o 
   2  19   3       40.67       26.30     34.99 o 
   3  19   3      394.87      406.96     29.85 o 
   4  19   3       65.57       89.80     24.64 o 
   5  19   3        1.31       12.50     15.65 o 
   6  19   3       35.20       39.57     21.42 o 
  -6  20   3      289.48      245.00     30.76 o 
  -5  20   3       24.74       13.43     18.73 o 
  -4  20   3      187.83      157.24     30.57 o 
  -3  20   3      292.21      254.50     35.09 o 
  -2  20   3      138.95      128.84     39.58 o 
  -1  20   3      202.06      238.42     31.49 o 
   0  20   3      416.28      457.39     27.06 o 
   1  20   3       17.47       10.41     14.60 o 
   2  20   3       85.81       53.25     20.22 o 
   3  20   3      628.25      595.70     29.06 o 
   4  20   3        3.17       -7.57     14.59 o 
   5  20   3       72.55       63.61     19.83 o 
   6  20   3       65.11       59.80     29.77 o 
  -5  21   3      183.10      193.12     60.33 o 
  -4  21   3        4.86        8.08     20.85 o 
  -3  21   3      168.07      112.44     57.46 o 
  -2  21   3       40.65       37.43     23.16 o 
  -1  21   3        2.16       -4.21     17.48 o 
   0  21   3       84.02      104.17     19.94 o 
   1  21   3       68.21      103.99     46.78 o 
   2  21   3        3.02       10.17     17.97 o 
   3  21   3        3.84       12.17     18.72 o 
   4  21   3      124.41      146.32     23.96 o 
   5  21   3        9.16       24.59     17.78 o 
  -4  22   3       46.97       36.79     23.36 o 
  -3  22   3      150.88      152.29     58.08 o 
  -2  22   3      632.66      747.93     92.25 o 
  -1  22   3        0.02      -16.07     16.33 o 
   0  22   3       72.12       73.72     29.45 o 
   1  22   3        8.88       23.58     20.18 o 
   2  22   3       40.61        2.14     19.87 o 
   3  22   3        6.82       -2.03     18.49 o 
   4  22   3       42.86       52.43     25.27 o 
  -4  23   3        0.06      -18.15     40.26 o 
  -3  23   3       16.73       10.32     20.17 o 
  -2  23   3        2.58       -6.40     16.98 o 
  -1  23   3      371.48      368.76     41.44 o 
   0  23   3      144.66      242.36     46.13 o 
   1  23   3       47.13       66.01     22.88 o 
   2  23   3       21.93       17.87     21.25 o 
   3  23   3        1.47       24.49     21.40 o 
   4  23   3       21.43       45.89     24.38 o 
  -2  24   3       56.16       67.47     25.94 o 
  -1  24   3      424.43      538.87     64.70 o 
   0  24   3       19.82       28.93     29.90 o 
   1  24   3        0.73       19.91     21.71 o 
   2  24   3       58.30       84.96     39.09 o 
 -10   0   4      329.68      371.10     61.24 o 
  -8   0   4        1.71       -4.30     20.46 o 
  -6   0   4      225.94      264.29     23.21 o 
  -4   0   4     3330.48     3129.07     40.95 o 
  -2   0   4       72.38      125.92     13.10 o 
   0   0   4    14891.63    14842.77    144.75 o 
   2   0   4     1662.50     1681.26     39.48 o 
   4   0   4      990.85      976.68     48.47 o 
   6   0   4      561.01      577.89     44.11 o 
   8   0   4      494.06      593.46     53.95 o 
  10   0   4       20.40       71.60     42.28 o 
 -10   1   4      185.76      155.87     31.26 o 
  -9   1   4        3.10       -4.75     16.58 o 
  -8   1   4       30.72       41.67     18.82 o 
  -7   1   4      527.23      508.07     31.02 o 
  -6   1   4       85.71       83.99     14.10 o 
  -5   1   4      516.85      517.90     16.31 o 
  -4   1   4      429.89      431.24     10.66 o 
  -3   1   4     1500.27     1370.34     17.37 o 
  -2   1   4       14.61       18.18      4.87 o 
  -1   1   4      408.03      408.81     10.10 o 
   0   1   4       48.80       41.13      5.89 o 
   1   1   4      133.09      108.57      6.90 o 
   2   1   4     1548.04     1657.45     27.86 o 
   3   1   4       55.92       70.60     10.93 o 
   4   1   4      184.69      207.12     29.51 o 
   5   1   4      327.29      324.97     30.95 o 
   6   1   4     1477.27     1649.72     68.70 o 
   7   1   4       11.81       15.15     16.73 o 
   8   1   4      791.72      797.32     47.40 o 
   9   1   4       25.90       12.91     19.88 o 
  10   1   4        0.57        8.01     24.55 o 
 -10   2   4      201.30      150.51     32.28 o 
  -9   2   4      129.09      109.39     40.72 o 
  -8   2   4        4.21       -4.84     15.28 o 
  -7   2   4       13.85        3.22     14.26 o 
  -6   2   4        2.50       -4.56      9.46 o 
  -5   2   4       46.59       46.15     12.40 o 
  -4   2   4      423.06      367.41     13.82 o 
  -3   2   4     1864.04     1914.51     21.09 o 
  -2   2   4     1318.05     1173.99     15.89 o 
  -1   2   4      290.29      325.78      9.19 o 
   0   2   4     7181.31     7141.29     65.66 o 
   1   2   4      116.65      105.35      7.02 o 
   2   2   4       56.46       41.81      9.18 o 
   3   2   4      393.28      379.64     17.14 o 
   4   2   4      142.30      138.14     18.88 o 
   5   2   4       61.48       34.83     14.81 o 
   6   2   4       45.97       47.53     17.98 o 
   7   2   4      869.22      863.97     56.16 o 
   8   2   4      247.39      358.68     38.58 o 
   9   2   4       97.67      177.93     33.03 o 
  10   2   4      270.73      385.10     47.70 o 
 -10   3   4        4.55        2.15     24.82 o 
  -9   3   4      417.16      562.00     69.58 o 
  -8   3   4       35.08       15.61     17.41 o 
  -7   3   4       99.18      167.49     25.76 o 
  -6   3   4      250.82      310.11     29.90 o 
  -5   3   4     1064.36     1036.33     23.30 o 
  -4   3   4      525.68      509.86     15.88 o 
  -3   3   4     2534.78     2392.46     32.26 o 
  -2   3   4       15.12       15.59      5.19 o 
  -1   3   4       23.08       20.05      4.86 o 
   0   3   4     1554.27     1521.52     18.71 o 
   1   3   4      159.23      183.95      8.46 o 
   2   3   4        0.20       -1.76      6.74 o 
   3   3   4       20.31       42.13      9.92 o 
   4   3   4        0.29      -11.34      7.56 o 
   5   3   4      329.80      349.44     23.49 o 
   6   3   4      545.94      551.01     30.63 o 
   7   3   4      117.64      134.50     24.73 o 
   8   3   4       31.91       22.47     25.96 o 
   9   3   4      101.73      165.42     41.83 o 
  10   3   4       86.90      126.65     43.10 o 
 -10   4   4        6.62      -12.18     28.73 o 
  -9   4   4       19.23       20.41     20.46 o 
  -8   4   4        1.04      -12.68     14.96 o 
  -7   4   4        0.03       -6.47     14.46 o 
  -6   4   4       40.39       52.44     13.17 o 
  -5   4   4      319.49      292.99     13.94 o 
  -4   4   4       17.96        9.55      6.84 o 
  -3   4   4     2783.65     2703.56     34.83 o 
  -2   4   4     2483.78     2482.50     29.03 o 
  -1   4   4      742.09      690.12     13.93 o 
   0   4   4        0.58       -3.84      3.92 o 
   1   4   4      750.29      792.47     15.08 o 
   2   4   4     3232.45     3186.04     74.43 o 
   3   4   4     1036.54     1103.38     28.08 o 
   4   4   4        9.25       14.85      8.71 o 
   5   4   4       58.87       78.30     16.86 o 
   6   4   4      643.04      648.07     52.25 o 
   7   4   4        1.08        3.04     16.33 o 
   8   4   4      402.09      418.11     78.44 o 
   9   4   4      121.90      160.44     52.87 o 
  10   4   4       16.18       33.43     29.76 o 
  -9   5   4      130.56       89.77     25.78 o 
  -8   5   4       18.51       10.83     18.30 o 
  -7   5   4      220.35      309.72     39.58 o 
  -6   5   4        7.49        5.37     10.92 o 
  -5   5   4     1616.85     1607.59     36.72 o 
  -4   5   4      479.43      456.45     15.45 o 
  -3   5   4      399.91      366.25     17.40 o 
  -2   5   4      364.28      326.54      9.56 o 
  -1   5   4      185.08      222.96     11.40 o 
   0   5   4      352.49      308.43     11.93 o 
   1   5   4       49.37       42.61      8.93 o 
   2   5   4        3.89        3.90      7.78 o 
   3   5   4       60.98       92.06     12.55 o 
   4   5   4      117.05      116.73     14.16 o 
   5   5   4       40.78       54.56     16.60 o 
   6   5   4      344.90      426.35     62.71 o 
   7   5   4      268.21      281.30     49.25 o 
   8   5   4        1.93      -14.66     23.68 o 
   9   5   4       93.88       61.89     24.67 o 
  -9   6   4        0.01      -20.88     18.93 o 
  -8   6   4        0.47        4.70     17.41 o 
  -7   6   4      358.32      455.68     39.63 o 
  -6   6   4       92.33      114.32     16.75 o 
  -5   6   4      585.17      554.50     23.04 o 
  -4   6   4      188.74      165.38     16.65 o 
  -3   6   4       87.03       95.68     12.93 o 
  -2   6   4     5199.06     5273.80     62.86 o 
  -1   6   4     1035.81      977.02     17.25 o 
   0   6   4       21.06       10.45      6.67 o 
   1   6   4      822.36      852.60     15.49 o 
   2   6   4      877.05      843.60     24.01 o 
   3   6   4     3267.80     3572.81     53.15 o 
   4   6   4       21.45        6.58      8.79 o 
   5   6   4      198.52      239.65     26.14 o 
   6   6   4      645.07      602.67     32.22 o 
   7   6   4      851.14      793.56     38.77 o 
   8   6   4        7.50       -9.57     23.19 o 
   9   6   4       37.17       35.30     22.65 o 
  -9   7   4      160.61      112.26     28.99 o 
  -8   7   4      413.33      380.92     50.04 o 
  -7   7   4        3.15       11.70     17.08 o 
  -6   7   4     1241.11     1271.27     36.89 o 
  -5   7   4      702.29      687.61     25.95 o 
  -4   7   4      406.09      328.85     18.15 o 
  -3   7   4        9.01       14.40      5.90 o 
  -2   7   4        0.17       -0.46      4.54 o 
  -1   7   4        9.32       10.57      6.77 o 
   0   7   4      684.52      589.73     16.89 o 
   1   7   4       51.88       58.25     10.52 o 
   2   7   4      117.50      103.72     12.96 o 
   3   7   4      160.27      186.33     17.40 o 
   4   7   4      118.57      119.15     17.30 o 
   5   7   4      861.96      840.40     28.95 o 
   6   7   4      105.98      115.51     22.64 o 
   7   7   4        0.69        1.16     14.62 o 
   8   7   4      150.35      146.42     27.07 o 
   9   7   4        6.58       12.93     20.47 o 
  -9   8   4      138.82      162.27     33.39 o 
  -8   8   4        0.17      -24.47     16.35 o 
  -7   8   4       50.45       57.15     16.68 o 
  -6   8   4       27.72       37.03     19.25 o 
  -5   8   4      119.71      121.58     17.03 o 
  -4   8   4      114.43      138.72     16.80 o 
  -3   8   4      507.69      470.64     20.74 o 
  -2   8   4      526.79      564.67     15.42 o 
  -1   8   4     3452.33     3572.94     41.80 o 
   0   8   4        1.19       -4.11      6.40 o 
   1   8   4      626.83      706.85     26.91 o 
   2   8   4      553.80      476.71     19.33 o 
   3   8   4       85.00      127.09     14.71 o 
   4   8   4      518.85      521.55     22.52 o 
   5   8   4     1622.43     1474.26     38.20 o 
   6   8   4       10.59       15.48     15.88 o 
   7   8   4        6.40       14.15     24.56 o 
   8   8   4       59.84       51.09     22.06 o 
   9   8   4        3.16      -28.04     18.95 o 
  -9   9   4      498.51      607.85     47.59 o 
  -8   9   4       86.42      137.84     28.85 o 
  -7   9   4      167.14      153.58     22.61 o 
  -6   9   4      561.42      571.68     32.01 o 
  -5   9   4        0.70       -1.66     10.31 o 
  -4   9   4      477.63      407.48     21.54 o 
  -3   9   4      531.36      464.08     21.31 o 
  -2   9   4      141.03      175.53     11.47 o 
  -1   9   4      574.81      509.46     16.26 o 
   0   9   4      185.38      237.66     21.16 o 
   1   9   4      215.86      242.69     17.89 o 
   2   9   4      599.18      505.62     26.40 o 
   3   9   4       17.16       29.45     10.52 o 
   4   9   4        0.55       -0.79      9.17 o 
   5   9   4      684.12      668.77     26.93 o 
   6   9   4      168.83      185.54     27.14 o 
   7   9   4      419.04      474.23     51.60 o 
   8   9   4       11.27        1.45     17.50 o 
   9   9   4        4.94      -28.43     18.95 o 
  -9  10   4      129.65      207.08     35.34 o 
  -8  10   4      124.19      122.95     27.93 o 
  -7  10   4        0.01       -4.90     13.23 o 
  -6  10   4      431.05      440.60     24.63 o 
  -5  10   4       13.20       11.31     12.68 o 
  -4  10   4      150.05      167.70     19.46 o 
  -3  10   4      207.71      199.69     26.98 o 
  -2  10   4     1823.82     1727.06     28.78 o 
  -1  10   4     1191.54     1088.98     23.86 o 
   0  10   4     1842.41     1862.03     39.13 o 
   1  10   4     3120.66     3245.69     49.74 o 
   2  10   4       58.98       63.23     12.19 o 
   3  10   4      276.27      280.75     20.61 o 
   4  10   4       67.72       65.60     14.12 o 
   5  10   4      357.41      364.99     22.54 o 
   6  10   4      272.23      366.95     34.89 o 
   7  10   4      442.26      478.41     36.49 o 
   8  10   4        8.40       19.29     21.68 o 
   9  10   4      536.35      612.49     72.90 o 
  -9  11   4       78.71       27.43     38.37 o 
  -8  11   4        2.68        4.28     19.39 o 
  -7  11   4      101.52      113.72     21.09 o 
  -6  11   4      293.77      345.38     38.66 o 
  -5  11   4      197.42      213.91     22.34 o 
  -4  11   4      404.02      409.93     22.54 o 
  -3  11   4        5.62        2.10     10.68 o 
  -2  11   4      173.82      168.41     12.57 o 
  -1  11   4      401.63      406.84     16.05 o 
   0  11   4       42.52       30.59     11.43 o 
   1  11   4      164.78      138.73     15.80 o 
   2  11   4      460.28      421.90     19.87 o 
   3  11   4      105.02      112.75     15.44 o 
   4  11   4        8.00        0.89     10.26 o 
   5  11   4      231.21      221.29     28.10 o 
   6  11   4      174.15      120.95     28.15 o 
   7  11   4        3.25       -4.76     17.28 o 
   8  11   4      130.44      124.98     27.52 o 
   9  11   4        5.32        7.43     30.56 o 
  -8  12   4      106.26      105.00     38.99 o 
  -7  12   4       34.48       32.72     17.48 o 
  -6  12   4        6.29        3.06     13.37 o 
  -5  12   4      285.56      285.08     26.02 o 
  -4  12   4      158.28      206.32     22.05 o 
  -3  12   4      320.28      365.76     33.95 o 
  -2  12   4      403.19      409.77     22.24 o 
  -1  12   4      988.58      915.67     23.76 o 
   0  12   4       66.16       83.02     13.30 o 
   1  12   4      548.41      522.04     21.74 o 
   2  12   4     1303.04     1268.07     45.88 o 
   3  12   4        3.10      -13.62      9.08 o 
   4  12   4      799.11      771.65     28.29 o 
   5  12   4       49.44       52.17     14.75 o 
   6  12   4      231.89      216.87     43.55 o 
   7  12   4      330.96      362.87     94.11 o 
   8  12   4      153.87      118.64     28.76 o 
  -8  13   4      135.45      144.81     28.87 o 
  -7  13   4       74.42       49.28     19.16 o 
  -6  13   4      144.37      153.26     22.92 o 
  -5  13   4      475.04      459.36     26.97 o 
  -4  13   4      170.75      197.56     23.04 o 
  -3  13   4        2.60       -5.79     11.18 o 
  -2  13   4      287.01      336.08     25.79 o 
  -1  13   4      402.43      379.69     18.80 o 
   0  13   4       34.47       36.67     12.13 o 
   1  13   4      971.68      957.49     29.29 o 
   2  13   4        8.10        5.11     10.73 o 
   3  13   4        1.15       -1.74     10.42 o 
   4  13   4       47.22       50.72     14.81 o 
   5  13   4       37.98       48.18     23.72 o 
   6  13   4      102.16      109.86     24.70 o 
   7  13   4        1.31       17.49     18.84 o 
   8  13   4       51.30       52.39     20.17 o 
  -8  14   4       65.81       48.02     20.11 o 
  -7  14   4       91.49       87.26     21.06 o 
  -6  14   4       31.92       37.63     17.24 o 
  -5  14   4        1.52       -9.66     13.30 o 
  -4  14   4       52.17       37.52     15.92 o 
  -3  14   4      213.38      196.81     22.44 o 
  -2  14   4      573.82      543.81     26.05 o 
  -1  14   4        9.71       12.30     10.90 o 
   0  14   4       24.66       33.70     11.97 o 
   1  14   4      257.72      275.84     34.98 o 
   2  14   4        7.66        6.03     11.79 o 
   3  14   4     1698.92     1694.23     41.66 o 
   4  14   4       65.54       57.65     14.31 o 
   5  14   4       60.14       61.07     24.72 o 
   6  14   4        0.02      -16.18     16.85 o 
   7  14   4       41.80       35.45     18.16 o 
   8  14   4       11.67       -4.98     19.57 o 
  -8  15   4      126.23      116.82     26.00 o 
  -7  15   4       66.08       49.49     20.24 o 
  -6  15   4     1013.17      958.23     38.57 o 
  -5  15   4      148.05      160.27     23.32 o 
  -4  15   4      346.82      419.64     42.21 o 
  -3  15   4       93.86       96.73     19.26 o 
  -2  15   4       81.69      119.37     25.68 o 
  -1  15   4      545.96      541.17     38.69 o 
   0  15   4       90.76       80.28     15.55 o 
   1  15   4        6.40        0.74      8.89 o 
   2  15   4      106.20      110.35     34.50 o 
   3  15   4       20.38        6.50     12.00 o 
   4  15   4       71.29       76.42     16.17 o 
   5  15   4      311.56      445.68     37.44 o 
   6  15   4        4.70       -8.88     13.53 o 
   7  15   4        0.06      -16.07     14.09 o 
  -7  16   4        3.11        4.27     17.65 o 
  -6  16   4      201.30      227.51     27.24 o 
  -5  16   4      605.52      607.81     31.39 o 
  -4  16   4       21.30       20.87     16.20 o 
  -3  16   4       29.41       37.14     16.88 o 
  -2  16   4     2798.57     2702.94     69.68 o 
  -1  16   4      385.09      411.28     48.08 o 
   0  16   4       14.04        8.27     11.50 o 
   1  16   4     2699.00     2663.11     52.52 o 
   2  16   4     1526.51     1499.47     34.55 o 
   3  16   4       16.14       11.79     11.00 o 
   4  16   4        0.96       -0.35     13.41 o 
   5  16   4       31.49       25.02     14.71 o 
   6  16   4       20.54        8.82     15.57 o 
   7  16   4       24.94       32.69     17.85 o 
  -7  17   4        0.66      -23.34     15.56 o 
  -6  17   4      535.46      538.81     56.46 o 
  -5  17   4      139.84      132.13     23.37 o 
  -4  17   4      283.32      297.28     28.63 o 
  -3  17   4      200.55      250.71     26.50 o 
  -2  17   4      554.31      575.22     34.90 o 
  -1  17   4      112.27      112.14     23.80 o 
   0  17   4       27.22       32.88     22.32 o 
   1  17   4      449.21      456.55     24.52 o 
   2  17   4      458.34      506.36     21.87 o 
   3  17   4        2.45       -1.43     10.30 o 
   4  17   4        7.81      -16.90     13.37 o 
   5  17   4       28.49       54.54     24.14 o 
   6  17   4       14.56       10.21     15.98 o 
   7  17   4        9.68       -9.23     19.29 o 
  -6  18   4       29.40        7.96     19.09 o 
  -5  18   4        0.62      -18.12     15.73 o 
  -4  18   4      112.12       68.88     19.46 o 
  -3  18   4      298.02      339.66     36.25 o 
  -2  18   4      420.70      432.36     39.13 o 
  -1  18   4       16.60       -4.12     16.39 o 
   0  18   4      149.41       96.18     33.10 o 
   1  18   4       45.92       59.31     15.83 o 
   2  18   4      663.91      566.66     27.36 o 
   3  18   4      589.26      606.26     28.91 o 
   4  18   4      100.69       93.92     20.18 o 
   5  18   4      248.35      257.72     27.65 o 
   6  18   4        1.58        5.04     16.35 o 
  -6  19   4      325.50      349.14     60.87 o 
  -5  19   4      482.36      481.55     37.71 o 
  -4  19   4      185.58      185.51     26.29 o 
  -3  19   4      186.66      193.47     30.65 o 
  -2  19   4      234.79      264.01     32.46 o 
  -1  19   4      361.86      375.79     37.62 o 
   0  19   4      131.66      172.45     34.18 o 
   1  19   4       96.85       98.12     18.54 o 
   2  19   4      281.64      299.32     26.58 o 
   3  19   4      107.53      155.04     22.36 o 
   4  19   4      142.37      135.62     22.02 o 
   5  19   4       79.78       42.00     18.81 o 
   6  19   4        9.93      -20.54     15.59 o 
  -5  20   4        0.03      -24.59     16.39 o 
  -4  20   4      182.18      211.24     33.57 o 
  -3  20   4       16.35      -11.94     16.81 o 
  -2  20   4      703.73      654.30     40.37 o 
  -1  20   4        9.78        6.34     17.78 o 
   0  20   4       47.40       67.32     22.48 o 
   1  20   4       29.31       28.29     14.98 o 
   2  20   4        2.20      -17.16     16.66 o 
   3  20   4      369.79      457.69     39.66 o 
   4  20   4       35.19       21.44     16.39 o 
   5  20   4      215.43      252.90     29.96 o 
  -5  21   4        5.03      -25.09     16.72 o 
  -4  21   4        4.99       19.18     22.16 o 
  -3  21   4        4.90        5.66     18.24 o 
  -2  21   4      264.38      269.45     77.69 o 
  -1  21   4      348.68      280.02     47.56 o 
   0  21   4      259.79      276.54     34.78 o 
   1  21   4      157.27      152.71     26.92 o 
   2  21   4       56.02       68.97     23.86 o 
   3  21   4       18.81       25.47     20.02 o 
   4  21   4        1.15       -1.63     19.96 o 
   5  21   4       10.72        9.95     17.50 o 
  -4  22   4       54.35       42.62     23.82 o 
  -3  22   4       26.04        9.76     21.21 o 
  -2  22   4       75.62       29.53     22.30 o 
  -1  22   4      163.11      170.25     39.42 o 
   0  22   4      680.66      738.21     67.76 o 
   1  22   4      123.68      183.14     30.56 o 
   2  22   4       60.43       54.65     23.47 o 
   3  22   4      257.65      383.55     40.12 o 
   4  22   4        0.02       -6.14     20.92 o 
  -3  23   4       12.45      -26.01     26.78 o 
  -2  23   4       11.95        8.06     20.46 o 
  -1  23   4       19.55        7.24     25.18 o 
   0  23   4      175.76      238.19     46.39 o 
   1  23   4        1.55        7.38     20.04 o 
   2  23   4       96.36      124.92     27.80 o 
   3  23   4       24.98       56.91     24.35 o 
  -1  24   4        0.01        2.70     19.62 o 
   0  24   4       46.81       26.52     28.34 o 
   1  24   4       23.27       12.25     26.84 o 
  -9   0   5        0.49       -6.84     25.34 o 
  -7   0   5       11.70       46.52     26.32 o 
  -5   0   5       80.29      101.35     18.28 o 
  -3   0   5    12766.23    13341.60    110.26 o 
  -1   0   5      271.94      242.07     13.14 o 
   1   0   5      244.12      250.16     14.46 o 
   3   0   5       84.86      102.34     19.77 o 
   5   0   5      404.51      400.88     37.40 o 
   7   0   5        0.82      -21.37     22.22 o 
   9   0   5       44.28       37.20     34.01 o 
  -9   1   5       40.16       70.97     23.03 o 
  -8   1   5      201.69      282.64     36.81 o 
  -7   1   5       72.94       59.48     20.82 o 
  -6   1   5      167.62      180.64     17.34 o 
  -5   1   5       38.26       36.00     10.58 o 
  -4   1   5      392.29      420.11     13.93 o 
  -3   1   5     2998.59     3147.69     35.82 o 
  -2   1   5      383.73      366.79     12.12 o 
  -1   1   5      149.93      147.83      9.12 o 
   0   1   5     5828.94     5829.64     44.39 o 
   1   1   5     1968.02     1964.70     23.66 o 
   2   1   5     2042.77     1995.42     33.42 o 
   3   1   5      676.36      781.28     22.54 o 
   4   1   5       20.16        4.97     11.44 o 
   5   1   5      157.88      197.89     25.40 o 
   6   1   5      591.09      606.27     34.65 o 
   7   1   5        0.39       13.29     17.30 o 
   8   1   5       11.72       12.75     20.43 o 
   9   1   5       27.18        8.44     20.58 o 
  -9   2   5      101.51       87.24     30.13 o 
  -8   2   5       59.61       40.88     20.87 o 
  -7   2   5      213.24      185.11     26.16 o 
  -6   2   5        6.53       -0.01     10.94 o 
  -5   2   5       96.39      122.65     14.25 o 
  -4   2   5       16.53       14.25      7.16 o 
  -3   2   5     2263.15     2259.47     24.59 o 
  -2   2   5      343.32      365.63     11.32 o 
  -1   2   5     2110.28     2021.06     23.87 o 
   0   2   5     2001.78     2114.01     24.65 o 
   1   2   5      179.70      192.34      9.64 o 
   2   2   5      453.28      476.55     16.99 o 
   3   2   5     2479.42     2552.27     47.97 o 
   4   2   5      200.70      216.29     19.16 o 
   5   2   5      548.42      569.82     31.42 o 
   6   2   5     1045.63     1122.84     46.18 o 
   7   2   5      583.79      737.77     40.96 o 
   8   2   5        7.19       13.11     18.42 o 
   9   2   5       23.89       -4.06     20.75 o 
  -9   3   5        0.06        3.23     18.68 o 
  -8   3   5       78.55       75.87     24.32 o 
  -7   3   5      311.98      366.89     35.95 o 
  -6   3   5       16.32       14.80     15.66 o 
  -5   3   5       63.27       48.74     10.02 o 
  -4   3   5      222.06      234.59     15.42 o 
  -3   3   5      782.94      793.51     13.92 o 
  -2   3   5     2731.71     2770.43     28.15 o 
  -1   3   5      487.47      462.85     11.98 o 
   0   3   5       94.85       95.38      8.11 o 
   1   3   5      662.12      653.90     13.69 o 
   2   3   5     4023.22     3960.75     57.20 o 
   3   3   5       16.59       15.08      9.29 o 
   4   3   5      549.65      532.40     22.92 o 
   5   3   5        6.17      -12.56     12.36 o 
   6   3   5       13.71       17.98     22.02 o 
   7   3   5      229.43      257.09     43.33 o 
   8   3   5      188.21      236.87     35.50 o 
   9   3   5        5.52      -10.32     20.63 o 
  -9   4   5       93.41       72.64     39.09 o 
  -8   4   5        9.35        6.29     17.25 o 
  -7   4   5       14.24       14.17     17.62 o 
  -6   4   5       19.41        6.43     15.51 o 
  -5   4   5        7.83       -5.55      9.05 o 
  -4   4   5      196.37      215.33     18.42 o 
  -3   4   5      617.35      648.48     18.44 o 
  -2   4   5     4491.63     4474.03    110.65 o 
  -1   4   5      923.25      896.65     16.05 o 
   0   4   5       81.46       68.82      7.15 o 
   1   4   5     1602.24     1724.06     26.00 o 
   2   4   5      288.46      291.44     18.09 o 
   3   4   5      947.19      902.00     27.24 o 
   4   4   5      261.79      289.73     33.52 o 
   5   4   5     1125.04     1116.10     41.37 o 
   6   4   5       54.49       38.43     18.38 o 
   7   4   5      160.82      190.69     27.50 o 
   8   4   5        6.46      -17.00     23.72 o 
   9   4   5       80.23      113.99     32.52 o 
  -9   5   5      438.33      530.10     63.88 o 
  -8   5   5      146.56      195.07     30.90 o 
  -7   5   5        2.50      -10.77     15.18 o 
  -6   5   5     1178.72     1192.90     47.44 o 
  -5   5   5      162.19      171.47     21.04 o 
  -4   5   5       21.61       15.68     10.51 o 
  -3   5   5      144.42      161.23     20.58 o 
  -2   5   5     1564.74     1498.51     49.62 o 
  -1   5   5      615.55      617.66     13.70 o 
   0   5   5      244.01      266.16     11.27 o 
   1   5   5     2938.63     2902.67     56.67 o 
   2   5   5      178.89      151.21     15.80 o 
   3   5   5        5.55       12.44      9.75 o 
   4   5   5     1056.18     1056.91     31.66 o 
   5   5   5        0.50      -14.42     12.13 o 
   6   5   5       46.49       17.87     17.64 o 
   7   5   5       80.26       94.94     23.39 o 
   8   5   5        0.95      -15.43     16.72 o 
   9   5   5       24.85       33.36     32.77 o 
  -9   6   5       26.28        3.42     19.02 o 
  -8   6   5       79.08       75.77     24.59 o 
  -7   6   5        7.14       -7.67     16.67 o 
  -6   6   5       76.17       88.84     21.44 o 
  -5   6   5        7.43        7.78     10.56 o 
  -4   6   5      347.31      334.60     26.05 o 
  -3   6   5      731.13      760.60     19.99 o 
  -2   6   5      237.76      223.90     15.09 o 
  -1   6   5      393.53      370.72     17.00 o 
   0   6   5      491.87      478.72     12.18 o 
   1   6   5        0.00       -2.06      5.18 o 
   2   6   5      819.46      886.50     30.99 o 
   3   6   5      221.77      244.04     20.52 o 
   4   6   5     1761.44     1755.12     41.13 o 
   5   6   5        7.14       -1.67     11.06 o 
   6   6   5        4.70      -15.34     13.14 o 
   7   6   5        0.64      -13.77     14.32 o 
   8   6   5        0.43        7.00     18.68 o 
   9   6   5      177.25      262.91     36.21 o 
  -9   7   5        0.18       -4.85     21.53 o 
  -8   7   5       10.78       -0.21     18.82 o 
  -7   7   5        5.68        0.32     18.67 o 
  -6   7   5      299.56      334.36     34.75 o 
  -5   7   5       84.96       81.69     15.39 o 
  -4   7   5      541.38      525.06     22.94 o 
  -3   7   5        0.27       -7.32      9.11 o 
  -2   7   5      154.90      175.95     16.31 o 
  -1   7   5      420.54      402.48     13.00 o 
   0   7   5      738.56      755.11     20.29 o 
   1   7   5      476.33      401.07     12.25 o 
   2   7   5      324.63      285.26     16.58 o 
   3   7   5       33.08       21.11     11.44 o 
   4   7   5      356.37      377.34     23.12 o 
   5   7   5      661.95      673.62     28.15 o 
   6   7   5      239.14      265.00     31.15 o 
   7   7   5       47.00       40.16     20.31 o 
   8   7   5       86.28      102.91     25.91 o 
   9   7   5        6.18        7.74     21.01 o 
  -9   8   5        0.19      -21.97     20.06 o 
  -8   8   5       84.45       51.96     24.59 o 
  -7   8   5       78.99       54.41     27.82 o 
  -6   8   5      125.87      115.01     19.08 o 
  -5   8   5       36.44       32.09     13.77 o 
  -4   8   5      106.95      167.37     34.47 o 
  -3   8   5       72.60       67.08     18.71 o 
  -2   8   5      294.84      324.47     19.03 o 
  -1   8   5     1076.08     1070.17     23.68 o 
   0   8   5        1.92       -3.11      6.85 o 
   1   8   5     1035.12     1030.58     28.21 o 
   2   8   5     1778.97     1828.58     65.32 o 
   3   8   5      266.60      288.69     22.04 o 
   4   8   5       28.03       15.11     13.70 o 
   5   8   5       45.50       46.97     14.74 o 
   6   8   5     1360.00     1396.56    107.08 o 
   7   8   5      531.72      512.38     39.19 o 
   8   8   5      333.18      397.20     90.72 o 
   9   8   5       58.25       35.49     24.09 o 
  -9   9   5      170.20      198.32     35.91 o 
  -8   9   5       18.13      -15.55     21.70 o 
  -7   9   5       21.29        0.02     17.99 o 
  -6   9   5      225.23      241.28     24.07 o 
  -5   9   5        6.41      -15.87     10.58 o 
  -4   9   5       28.78       31.62     12.47 o 
  -3   9   5      313.53      334.28     29.23 o 
  -2   9   5      685.74      678.35     25.91 o 
  -1   9   5       14.52       13.64      8.46 o 
   0   9   5      150.09      158.58     14.32 o 
   1   9   5     1150.59     1070.95     29.32 o 
   2   9   5        5.04        1.75      9.49 o 
   3   9   5     2479.31     2699.68     51.81 o 
   4   9   5     1343.65     1413.55     45.03 o 
   5   9   5       36.40       22.83     12.96 o 
   6   9   5       67.75       66.94     20.39 o 
   7   9   5        3.35       -0.88     18.04 o 
   8   9   5        1.34      -19.87     18.67 o 
   9   9   5       29.56        7.14     22.92 o 
  -8  10   5        3.24      -15.77     19.27 o 
  -7  10   5       15.46       -3.81     17.83 o 
  -6  10   5      295.28      338.76     28.52 o 
  -5  10   5      234.80      287.53     25.50 o 
  -4  10   5      491.09      463.02     23.98 o 
  -3  10   5        7.19      -10.06     10.57 o 
  -2  10   5     1054.65     1033.08     32.12 o 
  -1  10   5      994.72     1026.97     24.62 o 
   0  10   5     2903.99     2993.06     48.70 o 
   1  10   5       99.68      102.65     14.62 o 
   2  10   5      501.65      493.77     22.00 o 
   3  10   5       37.83       45.83     13.03 o 
   4  10   5     2225.43     2258.12     48.74 o 
   5  10   5       35.60       27.06     13.88 o 
   6  10   5      142.06      151.99     42.61 o 
   7  10   5      133.17      162.13     28.91 o 
   8  10   5       11.36       -1.03     19.12 o 
  -8  11   5        1.77      -11.98     22.61 o 
  -7  11   5      260.20      330.77     40.65 o 
  -6  11   5        0.50      -15.18     12.20 o 
  -5  11   5       22.55       15.26     13.45 o 
  -4  11   5     1085.21     1095.74     35.76 o 
  -3  11   5        9.07       10.07     12.87 o 
  -2  11   5       39.75       49.50     14.25 o 
  -1  11   5      714.66      651.52     23.16 o 
   0  11   5       22.27       46.33     12.22 o 
   1  11   5      600.53      556.52     22.75 o 
   2  11   5        3.35       -7.44     10.07 o 
   3  11   5     1235.91     1249.97     35.54 o 
   4  11   5        6.64        0.31     11.67 o 
   5  11   5       84.04       70.56     16.24 o 
   6  11   5      680.87      676.89     54.08 o 
   7  11   5       47.27       31.35     19.25 o 
   8  11   5       11.80       30.48     21.88 o 
  -8  12   5      119.23      154.73     45.38 o 
  -7  12   5      113.07      148.10     43.12 o 
  -6  12   5        0.52      -10.50     13.30 o 
  -5  12   5       24.07        8.96     14.13 o 
  -4  12   5       16.94       22.82     14.18 o 
  -3  12   5      143.60      164.20     21.04 o 
  -2  12   5       16.85       10.97     12.29 o 
  -1  12   5      320.17      291.87     17.19 o 
   0  12   5      105.05       68.63     14.17 o 
   1  12   5      132.17      153.64     17.89 o 
   2  12   5       67.86       63.61     14.16 o 
   3  12   5       83.00       82.18     20.60 o 
   4  12   5        6.55      -10.74     10.97 o 
   5  12   5       99.26       86.61     17.15 o 
   6  12   5      699.33      682.89     30.88 o 
   7  12   5        0.03       -3.75     18.52 o 
   8  12   5       37.88       51.09     34.43 o 
  -8  13   5        3.18      -29.65     19.77 o 
  -7  13   5        8.90        0.49     16.60 o 
  -6  13   5       36.52        7.58     16.05 o 
  -5  13   5       89.13      106.01     20.92 o 
  -4  13   5      485.44      493.14     34.34 o 
  -3  13   5      208.05      187.92     22.76 o 
  -2  13   5      204.84      225.06     23.24 o 
  -1  13   5       11.11        2.95     13.19 o 
   0  13   5      532.40      522.51     22.72 o 
   1  13   5      386.44      348.07     23.85 o 
   2  13   5      182.76      248.89     21.84 o 
   3  13   5     2203.65     2182.78     52.79 o 
   4  13   5        0.50       -2.44     13.72 o 
   5  13   5        1.99       -2.50     12.36 o 
   6  13   5       35.88        8.32     18.98 o 
   7  13   5       75.62       44.34     21.91 o 
   8  13   5       31.31       37.02     23.82 o 
  -7  14   5       22.81       12.09     17.31 o 
  -6  14   5      300.60      396.69     43.79 o 
  -5  14   5       77.12       76.53     19.07 o 
  -4  14   5        2.47      -12.67     12.16 o 
  -3  14   5        7.13       -6.86     12.55 o 
  -2  14   5        6.00      -13.04     11.67 o 
  -1  14   5      773.36      741.59     36.69 o 
   0  14   5        0.54      -14.47     10.31 o 
   1  14   5      287.30      364.62     25.82 o 
   2  14   5     1218.93     1226.56     35.98 o 
   3  14   5      740.21      736.50     29.57 o 
   4  14   5       28.02        8.12     12.84 o 
   5  14   5       67.60       31.56     14.98 o 
   6  14   5      502.98      499.25     33.91 o 
   7  14   5        4.64       17.55     20.67 o 
  -7  15   5      244.26      254.46     31.19 o 
  -6  15   5      170.57      156.78     25.31 o 
  -5  15   5      566.06      541.57     42.77 o 
  -4  15   5        0.15      -15.44     12.94 o 
  -3  15   5      139.56      149.63     23.34 o 
  -2  15   5       28.04       29.90     15.19 o 
  -1  15   5        1.03       16.58     17.36 o 
   0  15   5      679.36      683.64     27.42 o 
   1  15   5      351.51      411.49     27.92 o 
   2  15   5        4.62      -14.14     11.35 o 
   3  15   5      360.29      420.76     29.06 o 
   4  15   5        3.12       -8.95     12.08 o 
   5  15   5      155.02      171.60     28.59 o 
   6  15   5       93.26       76.32     23.62 o 
   7  15   5       58.00       34.39     37.27 o 
  -7  16   5      219.71      256.06     32.51 o 
  -6  16   5        1.46      -13.00     16.22 o 
  -5  16   5      196.02      202.97     36.79 o 
  -4  16   5        8.95      -20.01     13.34 o 
  -3  16   5     1393.94     1396.17     72.76 o 
  -2  16   5      646.29      601.32     36.48 o 
  -1  16   5        3.53       -7.34     15.18 o 
   0  16   5      102.44      127.70     20.81 o 
   1  16   5       72.27       58.99     16.72 o 
   2  16   5      133.31      171.39     22.91 o 
   3  16   5      146.20      111.33     18.74 o 
   4  16   5       68.07       86.94     21.89 o 
   5  16   5        7.79       -4.79     20.16 o 
   6  16   5       39.36       48.10     26.26 o 
   7  16   5        1.32      -21.83     14.55 o 
  -6  17   5        0.82      -15.62     17.89 o 
  -5  17   5       45.49       32.25     18.82 o 
  -4  17   5      237.62      260.23     34.26 o 
  -3  17   5        1.99      -13.50     13.32 o 
  -2  17   5        0.02       -5.93     15.57 o 
  -1  17   5      790.71      771.50     40.32 o 
   0  17   5       79.05       92.24     23.16 o 
   1  17   5     1315.96     1345.80     39.67 o 
   2  17   5      233.97      272.21     25.07 o 
   3  17   5       43.43       44.42     15.96 o 
   4  17   5       90.70       99.11     25.03 o 
   5  17   5      518.93      504.55     28.95 o 
   6  17   5       84.02       44.35     19.45 o 
  -6  18   5      109.09      115.85     25.25 o 
  -5  18   5       48.21       -3.37     18.70 o 
  -4  18   5      128.15      101.73     31.13 o 
  -3  18   5        1.16       -0.91     16.01 o 
  -2  18   5       15.88       31.29     20.64 o 
  -1  18   5       34.46       25.25     19.40 o 
   0  18   5      204.84      144.66     27.10 o 
   1  18   5       94.14      116.07     19.62 o 
   2  18   5      281.29      269.91     25.89 o 
   3  18   5      435.00      464.66     23.75 o 
   4  18   5       48.27       21.16     15.84 o 
   5  18   5      118.40       81.32     20.16 o 
   6  18   5        0.92       -6.25     16.28 o 
  -5  19   5      108.17      127.73     27.93 o 
  -4  19   5       29.86       17.35     19.09 o 
  -3  19   5      634.08      616.31     40.11 o 
  -2  19   5       48.85       32.69     20.34 o 
  -1  19   5        2.65      -17.43     17.01 o 
   0  19   5        0.10      -12.27     15.55 o 
   1  19   5      151.70      177.61     33.99 o 
   2  19   5      420.78      489.02     36.65 o 
   3  19   5      155.89      134.39     26.20 o 
   4  19   5        0.16       -2.80     14.92 o 
   5  19   5      273.95      369.25     33.49 o 
  -5  20   5       18.87        1.70     19.04 o 
  -4  20   5        1.85      -17.43     16.27 o 
  -3  20   5       51.44       34.84     20.39 o 
  -2  20   5        0.01       -1.36     19.33 o 
  -1  20   5        1.24      -13.88     16.68 o 
   0  20   5      163.20      152.32     38.11 o 
   1  20   5       12.35       14.36     14.85 o 
   2  20   5       37.59       25.29     15.92 o 
   3  20   5       18.98       16.53     23.55 o 
   4  20   5       68.10       67.54     40.65 o 
   5  20   5       33.36       56.75     20.37 o 
  -4  21   5      136.78      163.94     32.30 o 
  -3  21   5      102.79      112.52     28.61 o 
  -2  21   5        1.36        4.10     20.91 o 
  -1  21   5      725.46      683.36     62.58 o 
   0  21   5       82.78       59.78     24.86 o 
   1  21   5        6.18       14.95     20.35 o 
   2  21   5      343.45      403.32     70.43 o 
   3  21   5        0.83      -11.32     17.40 o 
   4  21   5        2.14       18.36     22.37 o 
  -3  22   5       49.39       57.39     24.92 o 
  -2  22   5      104.76       72.74     24.75 o 
  -1  22   5        0.26        9.04     22.49 o 
   0  22   5        0.04       -9.63     19.51 o 
   1  22   5       81.60       59.61     31.73 o 
   2  22   5        5.63       17.39     22.73 o 
   3  22   5        1.73       -7.70     20.77 o 
  -1  23   5       28.01        4.45     21.19 o 
   0  23   5      136.39      140.91     30.88 o 
   1  23   5        2.70       27.82     29.45 o 
  -8   0   6      439.15      477.95     65.74 o 
  -6   0   6      477.98      474.33     37.07 o 
  -4   0   6      544.83      513.03     32.28 o 
  -2   0   6     2076.43     2095.87     38.09 o 
   0   0   6       36.58       29.56      9.53 o 
   2   0   6       43.48       24.24     11.65 o 
   4   0   6        0.22      -19.28     13.42 o 
   6   0   6      965.21     1032.71     65.87 o 
   8   0   6      231.78      199.04     46.06 o 
  -9   1   6       15.27       -8.15     19.47 o 
  -8   1   6       44.02       27.49     21.73 o 
  -7   1   6      208.10      194.13     31.40 o 
  -6   1   6      116.80      105.17     18.99 o 
  -5   1   6        8.77       -8.34      8.64 o 
  -4   1   6       11.76       14.96      9.67 o 
  -3   1   6     1679.73     1786.31     24.43 o 
  -2   1   6    10678.62    11192.55     82.53 o 
  -1   1   6      503.34      457.76     13.06 o 
   0   1   6       31.15       22.73      6.25 o 
   1   1   6      967.37      896.00     17.41 o 
   2   1   6      290.19      316.12     19.08 o 
   3   1   6        0.01        1.37      7.51 o 
   4   1   6        0.32      -10.14      9.25 o 
   5   1   6     1697.32     1789.85     80.04 o 
   6   1   6      591.96      603.36     36.57 o 
   7   1   6      118.73      109.59     40.13 o 
   8   1   6       42.09       31.71     19.76 o 
   9   1   6      250.12      312.60     41.00 o 
  -9   2   6       21.25       15.48     21.11 o 
  -8   2   6        5.26       -6.88     17.48 o 
  -7   2   6       16.53       16.18     14.62 o 
  -6   2   6      877.99      931.53     35.74 o 
  -5   2   6        3.50       -6.40      9.31 o 
  -4   2   6      533.21      461.78     20.04 o 
  -3   2   6       47.06       55.08      9.89 o 
  -2   2   6     1167.56     1205.64     20.42 o 
  -1   2   6      244.55      241.48     10.99 o 
   0   2   6       26.86       21.51      6.29 o 
   1   2   6        5.06        1.05      5.30 o 
   2   2   6     1287.58     1303.18     29.20 o 
   3   2   6       56.30       59.83     17.09 o 
   4   2   6       48.66       30.20     12.36 o 
   5   2   6       53.31       52.48     19.36 o 
   6   2   6       10.15       20.16     16.68 o 
   7   2   6      117.17      121.51     24.99 o 
   8   2   6        9.35       13.42     16.33 o 
   9   2   6        1.39       -0.41     19.29 o 
  -9   3   6       21.77       27.26     22.31 o 
  -8   3   6        8.77       -3.70     18.75 o 
  -7   3   6       30.33       27.35     15.71 o 
  -6   3   6      194.94      186.97     22.61 o 
  -5   3   6      340.87      334.55     24.72 o 
  -4   3   6       61.83       50.25      9.80 o 
  -3   3   6     1135.98     1182.94     23.86 o 
  -2   3   6      729.80      775.77     16.45 o 
  -1   3   6     1082.45      977.05     18.31 o 
   0   3   6       89.32       83.08      8.51 o 
   1   3   6      340.76      320.84     11.81 o 
   2   3   6       17.93       28.20      9.17 o 
   3   3   6       94.69       55.62     13.25 o 
   4   3   6       12.10        4.02     10.31 o 
   5   3   6      269.90      319.20     32.03 o 
   6   3   6     1516.78     1588.82    101.90 o 
   7   3   6      306.63      292.04     35.14 o 
   8   3   6       86.49       90.51     25.67 o 
   9   3   6       12.50       10.53     51.05 o 
  -9   4   6       17.75       -1.67     20.60 o 
  -8   4   6       47.46       40.20     18.84 o 
  -7   4   6      863.21      919.37     51.41 o 
  -6   4   6      355.33      418.29     29.49 o 
  -5   4   6       11.92       -6.72     10.70 o 
  -4   4   6      141.95      115.05     14.26 o 
  -3   4   6       39.16       34.42      8.68 o 
  -2   4   6      578.10      572.88     14.35 o 
  -1   4   6        1.08       -3.04      5.61 o 
   0   4   6       17.43        5.89      5.84 o 
   1   4   6        5.19       -0.71      5.63 o 
   2   4   6       58.52      116.22     35.27 o 
   3   4   6      193.19      267.66     21.24 o 
   4   4   6      371.59      386.75     39.03 o 
   5   4   6       56.66       73.23     29.77 o 
   6   4   6        7.53        0.39     22.28 o 
   7   4   6        2.35        3.93     18.21 o 
   8   4   6       60.18       32.09     21.36 o 
   9   4   6       23.79       21.11     24.29 o 
  -9   5   6       79.22       62.36     25.29 o 
  -8   5   6        1.96       -5.70     18.03 o 
  -7   5   6       37.46       16.68     19.40 o 
  -6   5   6       39.28       10.50     16.30 o 
  -5   5   6        9.84       10.77     16.14 o 
  -4   5   6      114.08      123.01     16.98 o 
  -3   5   6      657.01      665.19     18.63 o 
  -2   5   6      108.38      100.37      9.24 o 
  -1   5   6      381.73      331.18     11.53 o 
   0   5   6       97.98      104.42     11.00 o 
   1   5   6      338.48      327.12     15.81 o 
   2   5   6      195.99      229.90     59.52 o 
   3   5   6      317.26      364.33     24.72 o 
   4   5   6      112.32      133.54     24.36 o 
   5   5   6      166.27      173.98     20.67 o 
   6   5   6      109.45      127.35     25.59 o 
   7   5   6      110.09      120.66     37.07 o 
   8   5   6       41.44       33.79     32.12 o 
   9   5   6       93.20      130.71     35.91 o 
  -9   6   6      117.06      110.51     31.35 o 
  -8   6   6      191.19      198.33     34.26 o 
  -7   6   6       85.38       85.07     25.22 o 
  -6   6   6      140.68      164.45     34.89 o 
  -5   6   6       28.32       39.84     14.09 o 
  -4   6   6      169.77      162.01     19.21 o 
  -3   6   6      244.80      227.24     20.41 o 
  -2   6   6      198.14      204.39     13.87 o 
  -1   6   6      145.49      167.62     22.91 o 
   0   6   6      100.11       81.67      8.54 o 
   1   6   6     1588.51     1572.06     35.53 o 
   2   6   6        3.20        0.57      9.71 o 
   3   6   6        0.79        0.37     10.52 o 
   4   6   6      170.24      155.41     19.30 o 
   5   6   6        4.94      -10.62     11.13 o 
   6   6   6       23.72       11.86     16.05 o 
   7   6   6       49.90       10.40     19.41 o 
   8   6   6       31.95       35.18     31.21 o 
  -8   7   6        0.23      -20.95     20.71 o 
  -7   7   6       21.64        3.92     19.54 o 
  -6   7   6        3.83       -9.97     14.88 o 
  -5   7   6        4.80        0.41     12.16 o 
  -4   7   6      158.02      178.49     19.98 o 
  -3   7   6       76.90       50.34     18.24 o 
  -2   7   6     2396.81     2378.28     38.40 o 
  -1   7   6      372.99      397.24     12.51 o 
   0   7   6      226.49      228.15     21.09 o 
   1   7   6      950.89      903.49     27.99 o 
   2   7   6       90.88       96.05     15.26 o 
   3   7   6      462.63      504.07     23.83 o 
   4   7   6      116.62      159.26     19.89 o 
   5   7   6      118.20      125.34     19.57 o 
   6   7   6       43.66       48.37     23.75 o 
   7   7   6      606.82      544.67     35.90 o 
   8   7   6      336.27      417.64     42.54 o 
  -8   8   6      137.97      142.68     32.05 o 
  -7   8   6       28.92       21.67     21.00 o 
  -6   8   6        3.32       14.85     17.48 o 
  -5   8   6      741.87      740.99     30.14 o 
  -4   8   6      184.84      211.26     25.80 o 
  -3   8   6        2.29        3.15     11.60 o 
  -2   8   6       36.80       43.82     13.65 o 
  -1   8   6      263.04      325.55     24.49 o 
   0   8   6      343.75      316.98     17.06 o 
   1   8   6     1732.48     1823.41     39.32 o 
   2   8   6      137.07      169.89     18.58 o 
   3   8   6       88.31       84.78     16.21 o 
   4   8   6       12.90       10.20     11.65 o 
   5   8   6     2092.66     2116.43     51.01 o 
   6   8   6       50.13       36.10     20.67 o 
   7   8   6        0.05      -23.14     15.42 o 
   8   8   6       27.48        6.67     19.96 o 
  -8   9   6      157.12      154.12     33.12 o 
  -7   9   6       94.45       96.59     30.46 o 
  -6   9   6      107.05       66.18     23.54 o 
  -5   9   6      296.26      271.77     25.60 o 
  -4   9   6      546.83      535.04     25.99 o 
  -3   9   6      117.57      176.82     20.77 o 
  -2   9   6       55.21       59.82     15.05 o 
  -1   9   6      666.74      620.59     26.34 o 
   0   9   6      393.70      358.12     17.37 o 
   1   9   6      230.26      267.25     24.86 o 
   2   9   6        4.71        1.65     10.50 o 
   3   9   6      414.12      436.33     27.75 o 
   4   9   6       20.46       30.13     14.47 o 
   5   9   6      107.28      102.35     18.32 o 
   6   9   6      273.69      315.47     28.38 o 
   7   9   6        4.24       26.22     19.59 o 
   8   9   6      105.63      111.79     28.41 o 
  -8  10   6        2.70      -10.98     21.07 o 
  -7  10   6      191.43      207.48     37.92 o 
  -6  10   6       10.60      -11.43     18.28 o 
  -5  10   6      111.50      152.32     22.10 o 
  -4  10   6       84.77      116.22     19.74 o 
  -3  10   6      369.73      398.63     26.10 o 
  -2  10   6        1.89       -8.82     11.23 o 
  -1  10   6       25.33       32.96     14.46 o 
   0  10   6      775.70      703.30     27.04 o 
   1  10   6       48.13       41.36     13.30 o 
   2  10   6        2.44        2.89     11.47 o 
   3  10   6     1390.74     1425.51     39.52 o 
   4  10   6       25.49       33.21     14.14 o 
   5  10   6      232.62      264.13     25.99 o 
   6  10   6      117.58       89.21     19.07 o 
   7  10   6       97.94      133.94     28.54 o 
   8  10   6        0.11       -6.94     19.90 o 
  -8  11   6       15.49       24.59     43.03 o 
  -7  11   6      132.88      151.25     31.91 o 
  -6  11   6       24.41       20.11     16.04 o 
  -5  11   6       53.40       68.09     18.88 o 
  -4  11   6       13.29        6.91     13.62 o 
  -3  11   6      815.86      772.06     31.48 o 
  -2  11   6       72.47       92.75     18.16 o 
  -1  11   6        3.05       -4.02     11.91 o 
   0  11   6       51.92       52.68     13.53 o 
   1  11   6      617.19      584.30     24.86 o 
   2  11   6       86.04      131.56     18.33 o 
   3  11   6       24.01       33.86     13.98 o 
   4  11   6      104.49      140.01     19.92 o 
   5  11   6       34.96       25.66     14.76 o 
   6  11   6      389.78      406.77     29.01 o 
   7  11   6       25.63       11.68     20.18 o 
   8  11   6      115.59      134.64     35.70 o 
  -7  12   6       74.66       59.35     27.10 o 
  -6  12   6       52.74       43.06     18.67 o 
  -5  12   6      632.96      670.87     36.67 o 
  -4  12   6      157.30      161.08     22.06 o 
  -3  12   6        5.02       10.49     14.08 o 
  -2  12   6      784.49      797.68     31.89 o 
  -1  12   6      185.96      181.62     22.76 o 
   0  12   6       11.92       11.49     12.55 o 
   1  12   6      177.39      182.09     20.60 o 
   2  12   6      146.02      162.96     20.08 o 
   3  12   6      535.69      484.03     24.91 o 
   4  12   6        9.03        4.39     13.10 o 
   5  12   6      236.97      208.84     23.75 o 
   6  12   6        0.94       -2.84     13.66 o 
   7  12   6       16.06       -8.65     18.52 o 
  -7  13   6       58.92       32.21     23.82 o 
  -6  13   6       30.13        7.79     16.81 o 
  -5  13   6        0.88       -5.12     15.10 o 
  -4  13   6      158.20      138.61     22.41 o 
  -3  13   6      250.33      272.09     27.28 o 
  -2  13   6      744.72      740.08     35.73 o 
  -1  13   6       13.99      -18.09     12.06 o 
   0  13   6      289.28      355.70     25.60 o 
   1  13   6      317.91      348.45     26.23 o 
   2  13   6      406.92      401.41     23.89 o 
   3  13   6      386.04      419.27     29.21 o 
   4  13   6        7.51       15.93     15.63 o 
   5  13   6      147.05      179.56     28.99 o 
   6  13   6      123.63      134.96     22.27 o 
   7  13   6       12.43        0.48     19.36 o 
  -7  14   6        0.54      -17.00     22.85 o 
  -6  14   6       39.36       22.77     18.62 o 
  -5  14   6      359.81      389.03     42.37 o 
  -4  14   6      253.43      313.96     34.25 o 
  -3  14   6      552.44      505.79     28.18 o 
  -2  14   6      353.50      422.59     29.14 o 
  -1  14   6        1.51      -13.31     16.28 o 
   0  14   6      522.18      449.44     31.86 o 
   1  14   6       58.32       58.71     19.41 o 
   2  14   6      436.34      425.86     25.18 o 
   3  14   6       85.47       60.72     15.76 o 
   4  14   6       22.44       14.12     14.22 o 
   5  14   6        1.32        2.52     13.66 o 
   6  14   6       37.16       41.00     22.36 o 
   7  14   6       65.31       57.52     24.90 o 
  -6  15   6       78.16       78.55     30.06 o 
  -5  15   6      141.31      135.75     24.72 o 
  -4  15   6        6.57       -1.69     15.47 o 
  -3  15   6       23.25       28.53     16.30 o 
  -2  15   6      458.91      451.18     29.20 o 
  -1  15   6       46.98       21.54     19.53 o 
   0  15   6       57.67       53.65     21.42 o 
   1  15   6        0.11        5.42     12.70 o 
   2  15   6      107.53       85.06     17.73 o 
   3  15   6      229.32      264.44     25.35 o 
   4  15   6       60.05       55.79     17.86 o 
   5  15   6       46.63       51.86     17.41 o 
   6  15   6       81.85      100.70     49.38 o 
  -6  16   6       11.61        7.99     17.26 o 
  -5  16   6       46.72       28.39     18.55 o 
  -4  16   6        3.87       -7.90     15.75 o 
  -3  16   6       21.78       15.91     16.76 o 
  -2  16   6       10.71       -3.58     15.51 o 
  -1  16   6       21.47        0.02     18.01 o 
   0  16   6        3.47        0.21     16.92 o 
   1  16   6     1300.97     1303.90     39.58 o 
   2  16   6      403.41      429.66     26.03 o 
   3  16   6       34.79       53.53     16.59 o 
   4  16   6       21.63        7.44     14.42 o 
   5  16   6       12.02      -13.27     17.74 o 
   6  16   6       68.81       62.15     26.94 o 
  -6  17   6       85.22       15.09     20.05 o 
  -5  17   6       84.67       63.99     21.30 o 
  -4  17   6       84.65       57.26     21.39 o 
  -3  17   6       31.97       21.99     17.73 o 
  -2  17   6      110.63       99.81     61.24 o 
  -1  17   6        0.61      -18.66     16.88 o 
   0  17   6       87.10       95.59     23.72 o 
   1  17   6        1.46       -0.12     13.20 o 
   2  17   6      242.81      240.14     26.66 o 
   3  17   6       10.61       23.46     14.88 o 
   4  17   6      213.51      233.31     26.24 o 
   5  17   6        0.00        7.69     18.57 o 
   6  17   6        9.75       14.11     21.05 o 
  -5  18   6        6.91      -13.49     16.95 o 
  -4  18   6       85.92       70.87     23.67 o 
  -3  18   6      182.30      201.90     27.86 o 
  -2  18   6       88.65      101.18     27.49 o 
  -1  18   6      112.26       99.34     26.42 o 
   0  18   6      145.79      125.03     26.19 o 
   1  18   6      377.00      349.70     35.94 o 
   2  18   6       73.67       60.42     17.70 o 
   3  18   6      125.76      158.07     22.92 o 
   4  18   6       28.92       21.60     20.00 o 
   5  18   6        9.71      -17.57     19.17 o 
  -4  19   6       34.01       21.04     19.49 o 
  -3  19   6        6.13       13.22     33.75 o 
  -2  19   6       61.43       16.79     21.63 o 
  -1  19   6      326.41      313.38     38.47 o 
   0  19   6      277.43      286.85     35.50 o 
   1  19   6      172.07      142.30     26.74 o 
   2  19   6       29.24       40.58     16.70 o 
   3  19   6      139.41      146.13     23.31 o 
   4  19   6      100.39      112.59     26.86 o 
  -4  20   6       40.97       18.34     19.42 o 
  -3  20   6       13.88      -20.56     19.76 o 
  -2  20   6       64.23       45.27     21.79 o 
  -1  20   6      590.27      626.73     42.15 o 
   0  20   6       10.65       11.34     18.64 o 
   1  20   6       48.21       54.47     21.71 o 
   2  20   6        0.76       -4.83     15.23 o 
   3  20   6        5.72      -20.75     19.40 o 
   4  20   6        0.97      -18.68     19.49 o 
  -3  21   6      154.40      133.11     31.23 o 
  -2  21   6        0.02      -18.55     19.46 o 
  -1  21   6        1.74       -6.66     19.84 o 
   0  21   6        6.35       -2.39     19.23 o 
   1  21   6       16.74        9.41     18.33 o 
   2  21   6      464.59      597.83     55.77 o 
   3  21   6       11.27       22.66     21.76 o 
  -1  22   6      354.51      274.15     37.98 o 
   0  22   6        0.05      -10.37     19.85 o 
   1  22   6       20.16        5.49     20.16 o 
  -7   0   7      134.53       81.63     35.90 o 
  -5   0   7      381.20      392.90     32.21 o 
  -3   0   7      694.73      701.66     33.91 o 
  -1   0   7     1375.84     1564.77     35.02 o 
   1   0   7     1176.77     1193.02     31.03 o 
   3   0   7        2.70        9.85     12.44 o 
   5   0   7     1955.05     2162.44     92.51 o 
   7   0   7       84.47       38.50     23.52 o 
  -8   1   7       10.92       10.67     21.55 o 
  -7   1   7        2.22       10.62     19.66 o 
  -6   1   7        2.26      -13.92     13.54 o 
  -5   1   7       57.19       60.46     14.15 o 
  -4   1   7      644.57      678.99     28.45 o 
  -3   1   7      176.26      210.87     18.20 o 
  -2   1   7      472.96      449.03     14.38 o 
  -1   1   7      808.36      800.53     18.27 o 
   0   1   7       44.95       15.44      7.08 o 
   1   1   7      551.32      561.36     15.51 o 
   2   1   7      112.91       96.47     13.59 o 
   3   1   7        1.52       -8.72      8.65 o 
   4   1   7      752.21      783.66     31.37 o 
   5   1   7      682.30      693.52     38.23 o 
   6   1   7       16.82        8.83     15.18 o 
   7   1   7      390.87      270.75     33.86 o 
   8   1   7      198.74      122.09     25.99 o 
  -8   2   7        0.04      -23.81     17.73 o 
  -7   2   7        3.38      -11.74     21.92 o 
  -6   2   7        0.14      -17.23     12.43 o 
  -5   2   7      279.55      347.45     29.18 o 
  -4   2   7       43.86       47.49     13.12 o 
  -3   2   7      160.43      177.25     14.75 o 
  -2   2   7      124.90      153.17     12.06 o 
  -1   2   7     1272.32     1367.37     23.39 o 
   0   2   7      248.07      260.38     14.63 o 
   1   2   7     1504.91     1511.92     24.55 o 
   2   2   7      150.27      181.27     17.03 o 
   3   2   7       39.39       41.87     11.82 o 
   4   2   7      200.50      239.38     23.70 o 
   5   2   7      119.78      142.70     33.65 o 
   6   2   7       63.11       67.04     20.56 o 
   7   2   7        7.63        3.37     14.07 o 
   8   2   7        8.41        4.27     16.03 o 
  -8   3   7       33.95       33.40     22.57 o 
  -7   3   7       34.64       -2.49     14.87 o 
  -6   3   7        2.51      -17.03     11.35 o 
  -5   3   7      112.75      117.75     19.97 o 
  -4   3   7       25.50       20.82     13.28 o 
  -3   3   7       33.88       31.78      9.57 o 
  -2   3   7      661.08      623.74     22.11 o 
  -1   3   7      711.41      663.01     16.97 o 
   0   3   7      137.07      166.84     12.09 o 
   1   3   7        4.36        5.66      7.78 o 
   2   3   7       47.53       40.60     10.84 o 
   3   3   7      197.06      214.18     21.42 o 
   4   3   7        3.76        0.96     11.99 o 
   5   3   7      667.09      717.57     61.01 o 
   6   3   7       63.80       45.67     19.39 o 
   7   3   7        0.04       -5.29     14.62 o 
   8   3   7        4.21       -3.82     15.85 o 
  -8   4   7        4.50      -18.97     17.65 o 
  -7   4   7       79.83       64.60     19.19 o 
  -6   4   7        0.08      -17.95     11.97 o 
  -5   4   7       46.47       50.25     16.94 o 
  -4   4   7       23.31       -4.06     10.95 o 
  -3   4   7       25.64       25.57      9.13 o 
  -2   4   7        8.34        1.21      8.01 o 
  -1   4   7      686.43      803.95     18.38 o 
   0   4   7       81.97       56.52      8.94 o 
   1   4   7      338.49      334.90     18.21 o 
   2   4   7       19.53       17.87      9.81 o 
   3   4   7      330.98      380.28     25.27 o 
   4   4   7      418.16      418.26     23.99 o 
   5   4   7        9.67       -6.53     11.33 o 
   6   4   7      378.17      260.51     32.75 o 
   7   4   7       50.99       23.15     15.76 o 
   8   4   7       20.93       12.03     16.46 o 
  -8   5   7       57.01       31.86     23.30 o 
  -7   5   7      299.45      286.84     31.70 o 
  -6   5   7       99.59       95.66     20.32 o 
  -5   5   7       35.25        5.88     13.08 o 
  -4   5   7      111.74       92.56     21.02 o 
  -3   5   7        0.17       -5.25      9.11 o 
  -2   5   7       83.77       75.34     11.16 o 
  -1   5   7       25.41       16.28      7.44 o 
   0   5   7        0.19        6.15      7.88 o 
   1   5   7       47.98       35.95     10.68 o 
   2   5   7      449.63      478.38     23.33 o 
   3   5   7      442.16      418.38     24.82 o 
   4   5   7       54.09       46.44     15.20 o 
   5   5   7      284.95      297.82     59.11 o 
   6   5   7      219.26      229.50     32.27 o 
   7   5   7       42.46       29.18     18.61 o 
   8   5   7       40.32       43.67     22.51 o 
  -8   6   7        1.13      -24.30     16.20 o 
  -7   6   7       91.26       64.43     20.47 o 
  -6   6   7       27.24        8.81     15.55 o 
  -5   6   7      259.54      238.11     25.45 o 
  -4   6   7        4.36       -0.24     10.33 o 
  -3   6   7       45.32       38.65     11.94 o 
  -2   6   7      409.31      399.06     15.88 o 
  -1   6   7      526.16      550.95     15.66 o 
   0   6   7      404.20      420.45     16.01 o 
   1   6   7      652.95      659.38     30.96 o 
   2   6   7      858.91      873.48     30.74 o 
   3   6   7      672.17      746.25     37.49 o 
   4   6   7      509.67      481.72     32.51 o 
   5   6   7      116.29      120.44     24.12 o 
   6   6   7      123.03       96.88     33.42 o 
   7   6   7      230.56      166.93     31.39 o 
   8   6   7        6.52      -11.94     18.37 o 
  -8   7   7      166.51      179.50     27.78 o 
  -7   7   7        8.11       -6.84     19.02 o 
  -6   7   7        0.35       -6.52     18.54 o 
  -5   7   7       62.41       21.56     20.49 o 
  -4   7   7      429.69      447.96     25.89 o 
  -3   7   7      368.09      431.32     25.28 o 
  -2   7   7        7.68        3.31      9.73 o 
  -1   7   7      498.34      450.56     16.49 o 
   0   7   7       71.87       59.23     12.29 o 
   1   7   7       10.87        6.36     11.37 o 
   2   7   7      248.88      313.12     31.06 o 
   3   7   7      897.51      904.72     32.64 o 
   4   7   7      144.47      179.83     22.33 o 
   5   7   7        7.23       -5.82     12.62 o 
   6   7   7      532.33      551.73     36.32 o 
   7   7   7       38.15       19.87     27.43 o 
   8   7   7       24.06       32.01     25.41 o 
  -8   8   7       20.49        3.38     23.63 o 
  -7   8   7       25.25        1.86     21.89 o 
  -6   8   7       10.54      -14.18     23.68 o 
  -5   8   7      424.14      446.81     37.28 o 
  -4   8   7        0.14      -13.62     11.93 o 
  -3   8   7       18.83        9.68     15.01 o 
  -2   8   7       18.03       14.59     10.43 o 
  -1   8   7       39.81       30.85     14.50 o 
   0   8   7     1529.10     1667.60     34.89 o 
   1   8   7      163.14      199.55     31.63 o 
   2   8   7      576.04      562.47     25.71 o 
   3   8   7      818.14      793.53     41.06 o 
   4   8   7      571.17      591.24     27.86 o 
   5   8   7       12.13      -12.21     11.96 o 
   6   8   7       12.15       12.99     17.70 o 
   7   8   7        0.01       -8.01     18.89 o 
   8   8   7      227.20      195.26     46.52 o 
  -7   9   7       20.24        3.66     20.88 o 
  -6   9   7       93.00       87.41     28.19 o 
  -5   9   7       18.41       21.39     19.74 o 
  -4   9   7        2.97       -6.40     12.43 o 
  -3   9   7      533.51      547.77     27.05 o 
  -2   9   7      113.79      134.42     19.98 o 
  -1   9   7        1.17       -3.35     12.71 o 
   0   9   7       57.00       85.97     17.48 o 
   1   9   7        0.40       -5.44     11.06 o 
   2   9   7      318.19      339.16     26.28 o 
   3   9   7      119.66      108.04     18.71 o 
   4   9   7       41.67       40.56     15.39 o 
   5   9   7      123.75      189.41     23.96 o 
   6   9   7        2.06        7.21     14.70 o 
   7   9   7       21.47       29.80     19.71 o 
  -7  10   7        4.43      -29.44     19.63 o 
  -6  10   7       68.14       40.97     23.65 o 
  -5  10   7      123.63      111.35     23.08 o 
  -4  10   7       94.51       73.63     18.73 o 
  -3  10   7       58.10       73.76     17.97 o 
  -2  10   7       18.63       25.39     15.22 o 
  -1  10   7      153.43      140.77     21.06 o 
   0  10   7      247.89      282.12     74.53 o 
   1  10   7      245.41      268.93     23.72 o 
   2  10   7      601.89      556.62     26.28 o 
   3  10   7      369.08      383.14     44.99 o 
   4  10   7      620.05      574.33     28.56 o 
   5  10   7       29.79        2.19     13.50 o 
   6  10   7       92.04       75.88     26.53 o 
   7  10   7        7.02        0.44     19.38 o 
  -7  11   7        0.19        5.43     22.80 o 
  -6  11   7       21.70        9.09     26.32 o 
  -5  11   7      111.70      127.20     22.73 o 
  -4  11   7       15.62        3.78     15.65 o 
  -3  11   7       84.62       74.86     18.47 o 
  -2  11   7       18.21        2.55     13.60 o 
  -1  11   7      138.48      124.76     20.40 o 
   0  11   7       15.38        2.05     16.55 o 
   1  11   7       81.28       60.69     21.58 o 
   2  11   7       43.77       44.25     15.88 o 
   3  11   7      243.68      270.39     26.38 o 
   4  11   7      134.67      184.10     24.27 o 
   5  11   7        0.53        2.26     13.45 o 
   6  11   7        4.48       -2.18     13.58 o 
   7  11   7      513.92      563.54     45.57 o 
  -7  12   7        2.89      -11.68     22.32 o 
  -6  12   7       17.71        1.45     19.86 o 
  -5  12   7       63.53       60.60     18.75 o 
  -4  12   7        0.25       -1.00     15.43 o 
  -3  12   7       63.13       77.24     19.16 o 
  -2  12   7       58.69       75.02     18.48 o 
  -1  12   7       88.85       63.96     17.82 o 
   0  12   7     1281.35     1411.55     51.64 o 
   1  12   7        0.43      -16.42     12.39 o 
   2  12   7     1484.76     1462.66     41.61 o 
   3  12   7       62.67       42.01     20.60 o 
   4  12   7       57.45       53.86     16.46 o 
   5  12   7      532.67      526.48     29.10 o 
   6  12   7       24.31        4.33     15.47 o 
   7  12   7       26.40       21.46     21.52 o 
  -6  13   7      155.04      134.17     31.98 o 
  -5  13   7      181.66      186.68     26.24 o 
  -4  13   7       39.71       12.30     16.61 o 
  -3  13   7      156.75      187.94     25.32 o 
  -2  13   7      402.96      371.70     55.97 o 
  -1  13   7      135.71      133.23     22.64 o 
   0  13   7        0.02       11.37     17.62 o 
   1  13   7      101.68      111.20     24.34 o 
   2  13   7      327.04      384.22     40.20 o 
   3  13   7       11.14        2.65     13.95 o 
   4  13   7        0.03        1.18     13.06 o 
   5  13   7       31.30       23.98     16.13 o 
   6  13   7        7.66       10.89     15.42 o 
  -6  14   7      227.96      196.83     38.86 o 
  -5  14   7       20.07       22.06     17.73 o 
  -4  14   7       39.04       14.11     17.08 o 
  -3  14   7        1.01      -13.37     15.13 o 
  -2  14   7      343.20      342.06     39.96 o 
  -1  14   7      136.89      102.00     24.48 o 
   0  14   7      334.49      344.86     36.83 o 
   1  14   7      349.45      344.45     72.48 o 
   2  14   7       66.25       55.40     16.86 o 
   3  14   7        7.72        0.80     17.69 o 
   4  14   7       28.20       15.99     13.54 o 
   5  14   7        9.10        8.77     15.26 o 
   6  14   7       35.96       48.66     18.59 o 
  -6  15   7       82.34       55.26     30.31 o 
  -5  15   7        0.60      -11.80     16.97 o 
  -4  15   7      189.36      190.30     27.40 o 
  -3  15   7      491.18      502.67     31.94 o 
  -2  15   7        1.39      -21.70     14.47 o 
  -1  15   7       19.33       -0.85     17.77 o 
   0  15   7      400.73      388.02     56.03 o 
   1  15   7        1.88      -10.11     15.76 o 
   2  15   7       72.14       82.99     31.20 o 
   3  15   7       67.53       74.68     17.71 o 
   4  15   7       86.38       85.65     39.87 o 
   5  15   7      306.35      431.05     43.70 o 
   6  15   7       26.58       42.58     22.92 o 
  -5  16   7       43.79       19.34     19.01 o 
  -4  16   7      139.66      142.21     37.76 o 
  -3  16   7      267.57      268.63     29.87 o 
  -2  16   7       28.54       13.49     18.02 o 
  -1  16   7       29.54       -5.79     18.97 o 
   0  16   7       54.96       39.92     21.25 o 
   1  16   7     1426.87     1378.39     54.95 o 
   2  16   7      195.26      159.19     22.61 o 
   3  16   7       21.34       -0.40     13.73 o 
   4  16   7      618.70      647.69     39.03 o 
   5  16   7       22.35        9.55     15.64 o 
  -5  17   7       36.92       31.31     21.11 o 
  -4  17   7        2.85       -0.94     23.38 o 
  -3  17   7      256.95      248.69     30.94 o 
  -2  17   7       15.33        8.00     22.14 o 
  -1  17   7        1.95       -6.81     18.49 o 
   0  17   7      136.15      113.20     26.77 o 
   1  17   7      193.71      178.50     81.63 o 
   2  17   7       84.75       51.75     16.82 o 
   3  17   7       25.49       19.79     15.35 o 
   4  17   7       44.27       42.90     17.33 o 
   5  17   7        6.58       -1.66     22.05 o 
  -4  18   7       15.34       27.23     20.09 o 
  -3  18   7      153.54      113.04     24.67 o 
  -2  18   7       90.12       94.03     26.17 o 
  -1  18   7        0.03       -8.54     19.81 o 
   0  18   7      162.17      153.98     30.15 o 
   1  18   7        0.55       -1.08     19.38 o 
   2  18   7        0.44       -9.64     17.53 o 
   3  18   7       57.02       62.47     18.41 o 
   4  18   7      368.44      427.68     66.79 o 
  -3  19   7      264.96      235.24     57.33 o 
  -2  19   7      125.28      110.03     31.98 o 
  -1  19   7        3.11       -3.29     19.22 o 
   0  19   7        3.49      -24.18     16.12 o 
   1  19   7        0.09       -0.18     19.00 o 
   2  19   7       34.47        3.84     19.53 o 
   3  19   7       48.86       75.62     20.16 o 
  -2  20   7       29.79       38.02     24.74 o 
  -1  20   7       40.09       39.07     23.19 o 
   0  20   7        0.24      -27.37     18.43 o 
   1  20   7      315.54      246.95     58.54 o 
   2  20   7       63.40       63.63     22.52 o 
  -6   0   8        0.29       -2.08     28.73 o 
  -4   0   8     3237.80     3254.91     78.88 o 
  -2   0   8      438.81      434.26     49.45 o 
   0   0   8      121.19       97.91     16.08 o 
   2   0   8       90.40       85.05     21.06 o 
   4   0   8     1087.31     1131.94     66.91 o 
   6   0   8       90.56       66.19     28.54 o 
   8   0   8      100.20       58.05     29.58 o 
  -8   1   8      145.56      138.72     33.50 o 
  -7   1   8      256.89      286.30     39.82 o 
  -6   1   8        0.00      -18.94     16.50 o 
  -5   1   8        4.10       -5.94     14.65 o 
  -4   1   8     2288.87     2255.51     46.23 o 
  -3   1   8      325.64      337.05     23.25 o 
  -2   1   8       29.24       23.06     10.05 o 
  -1   1   8       72.70       65.60     10.49 o 
   0   1   8      120.56      120.72     12.01 o 
   1   1   8       68.74       88.61     12.50 o 
   2   1   8      137.29      143.60     17.03 o 
   3   1   8      183.92      204.97     19.64 o 
   4   1   8      215.43      273.41     26.68 o 
   5   1   8      253.62      234.52     50.88 o 
   6   1   8       14.69       -7.83     11.29 o 
   7   1   8       12.97       13.71     14.87 o 
   8   1   8        5.54       14.90     15.64 o 
  -8   2   8       52.43       30.41     24.33 o 
  -7   2   8        0.70       -1.79     18.99 o 
  -6   2   8        6.90       -7.10     17.66 o 
  -5   2   8       78.35       50.83     26.52 o 
  -4   2   8       10.87        3.61     15.32 o 
  -3   2   8      186.33      218.01     22.95 o 
  -2   2   8        7.42        3.47      8.71 o 
  -1   2   8      593.61      618.93     17.55 o 
   0   2   8        5.01       -1.02      8.45 o 
   1   2   8        2.32       -8.53      8.05 o 
   2   2   8       15.47        6.40      9.93 o 
   3   2   8       38.95       40.92     13.28 o 
   4   2   8      205.60      201.78     26.54 o 
   5   2   8      107.16       81.24     21.74 o 
   6   2   8        2.56       -3.11     16.45 o 
   7   2   8       35.04        7.80     14.37 o 
  -7   3   8      310.18      377.83     44.18 o 
  -6   3   8       10.33      -16.71     14.08 o 
  -5   3   8      363.76      461.80     30.03 o 
  -4   3   8     1175.32     1154.08     53.85 o 
  -3   3   8      407.75      422.79     22.00 o 
  -2   3   8       15.42        2.20      9.78 o 
  -1   3   8        2.00       -4.40      7.69 o 
   0   3   8      503.59      529.98     18.71 o 
   1   3   8      107.67      120.34     15.60 o 
   2   3   8       99.54      115.32     15.98 o 
   3   3   8      130.14      125.82     19.48 o 
   4   3   8        1.69      -12.48     12.22 o 
   5   3   8       53.53       40.03     19.74 o 
   6   3   8       50.87       25.53     17.04 o 
   7   3   8        2.46        4.13     14.47 o 
  -7   4   8        9.05       12.95     21.13 o 
  -6   4   8       26.86       -1.44     15.44 o 
  -5   4   8       39.88       39.84     17.65 o 
  -4   4   8       72.07       78.36     18.63 o 
  -3   4   8     1132.53     1160.33     39.83 o 
  -2   4   8       88.96       87.51     12.64 o 
  -1   4   8        2.70       -9.55      7.62 o 
   0   4   8      665.34      667.27     20.84 o 
   1   4   8      482.70      492.00     21.31 o 
   2   4   8       85.77       71.92     14.53 o 
   3   4   8       65.25       58.27     16.12 o 
   4   4   8       13.06       32.33     14.91 o 
   5   4   8      582.50      550.40     32.05 o 
   6   4   8      221.15      106.60     23.36 o 
   7   4   8        1.58       -5.91     14.37 o 
  -7   5   8       18.15      -21.38     14.26 o 
  -6   5   8        6.47       -0.54     15.86 o 
  -5   5   8       92.62      124.83     22.15 o 
  -4   5   8       15.75       -4.36     17.84 o 
  -3   5   8      302.47      300.13     22.05 o 
  -2   5   8      107.83      103.58     13.14 o 
  -1   5   8        1.85      -13.41      8.94 o 
   0   5   8       86.57       91.45     12.90 o 
   1   5   8       62.91       56.91     13.60 o 
   2   5   8       87.95       55.97     19.12 o 
   3   5   8      218.12      241.55     24.76 o 
   4   5   8      615.40      682.50     31.90 o 
   5   5   8       19.01        0.66     13.53 o 
   6   5   8      233.11      135.69     34.37 o 
   7   5   8      122.75       62.70     21.58 o 
  -7   6   8      205.02      205.54     29.29 o 
  -6   6   8        6.09       -8.21     14.80 o 
  -5   6   8      220.89      251.32     27.12 o 
  -4   6   8        8.12        3.06     13.71 o 
  -3   6   8       25.95        4.95     11.13 o 
  -2   6   8       58.87       50.08     13.47 o 
  -1   6   8      182.97      200.92     18.60 o 
   0   6   8      323.65      350.13     18.01 o 
   1   6   8      116.13      166.28     20.30 o 
   2   6   8      438.11      420.84     23.67 o 
   3   6   8      159.22      173.05     28.50 o 
   4   6   8       22.25        3.46     17.37 o 
   5   6   8      540.09      577.17     31.52 o 
   6   6   8      286.20      184.53     30.05 o 
   7   6   8      103.62       64.86     29.61 o 
  -7   7   8       94.18       85.42     35.86 o 
  -6   7   8       19.27       15.70     16.61 o 
  -5   7   8      267.24      286.49     37.21 o 
  -4   7   8        9.28       -2.96     13.44 o 
  -3   7   8      333.10      419.12     25.98 o 
  -2   7   8        3.02        6.31     14.11 o 
  -1   7   8        6.57       -6.08      9.42 o 
   0   7   8       12.32        8.96      9.34 o 
   1   7   8      231.22      278.09     39.35 o 
   2   7   8       23.61       14.34     15.99 o 
   3   7   8       59.50       48.12     15.82 o 
   4   7   8      232.21      253.80     61.62 o 
   5   7   8       15.95        7.30     13.89 o 
   6   7   8      104.30       77.28     23.86 o 
   7   7   8        5.97       21.50     20.69 o 
  -7   8   8      108.95       69.89     22.09 o 
  -6   8   8       14.32       18.64     16.98 o 
  -5   8   8        0.50        6.09     14.60 o 
  -4   8   8      304.23      303.89     28.96 o 
  -3   8   8        0.67       -8.39     10.65 o 
  -2   8   8      284.13      321.12     28.76 o 
  -1   8   8      134.79      145.69     30.53 o 
   0   8   8       52.90       64.21     17.36 o 
   1   8   8      588.78      615.16     28.41 o 
   2   8   8      123.09      125.46     19.68 o 
   3   8   8      548.75      528.93     32.29 o 
   4   8   8       13.10       13.32     19.35 o 
   5   8   8        1.29       -7.19     13.66 o 
   6   8   8      164.89      185.79     64.64 o 
   7   8   8        0.30       -1.25     20.07 o 
  -7   9   8        7.58       -4.65     17.03 o 
  -6   9   8      169.89      148.42     25.34 o 
  -5   9   8       47.05       40.55     17.18 o 
  -4   9   8       70.99       80.71     16.37 o 
  -3   9   8       65.31       33.35     16.39 o 
  -2   9   8       50.69       28.10     16.00 o 
  -1   9   8       51.63       46.35     16.86 o 
   0   9   8        1.10       -8.38     13.76 o 
   1   9   8        1.80        0.97     12.48 o 
   2   9   8       82.40       75.91     30.75 o 
   3   9   8       62.73       38.12     20.94 o 
   4   9   8      280.27      335.64     74.02 o 
   5   9   8       68.33       56.01     17.48 o 
   6   9   8        1.48        1.54     14.34 o 
   7   9   8       26.13       16.22     25.67 o 
  -6  10   8        4.11       -0.46     22.87 o 
  -5  10   8      231.28      294.93     49.25 o 
  -4  10   8       95.49       67.17     20.72 o 
  -3  10   8       28.10       50.08     17.81 o 
  -2  10   8       43.84       50.05     20.46 o 
  -1  10   8      669.83      649.16     30.93 o 
   0  10   8      184.17      259.89     39.55 o 
   1  10   8       11.61       -2.84     15.54 o 
   2  10   8        0.03       -6.68     15.46 o 
   3  10   8      242.80      258.71     36.81 o 
   4  10   8       18.29       20.99     14.70 o 
   5  10   8      833.87      764.83     43.73 o 
   6  10   8       65.70       74.59     19.62 o 
  -6  11   8      107.16      152.96     35.41 o 
  -5  11   8        1.51      -29.30     19.53 o 
  -4  11   8      254.04      296.72     30.37 o 
  -3  11   8      679.09      660.72     32.36 o 
  -2  11   8       17.08       13.51     14.92 o 
  -1  11   8       15.98        9.31     15.50 o 
   0  11   8       43.06       40.81     25.93 o 
   1  11   8        6.21        0.74     16.92 o 
   2  11   8      467.80      484.77     26.25 o 
   3  11   8        0.96       17.15     18.38 o 
   4  11   8       21.73       12.45     14.02 o 
   5  11   8        5.56      -14.25     13.61 o 
   6  11   8       15.74       22.98     16.33 o 
  -6  12   8      114.40       86.97     29.89 o 
  -5  12   8        0.30      -21.96     19.97 o 
  -4  12   8        2.53       -8.63     15.20 o 
  -3  12   8        9.96       15.48     17.40 o 
  -2  12   8        6.60       -4.26     15.02 o 
  -1  12   8        1.25       -9.16     15.17 o 
   0  12   8      199.46      169.45     28.98 o 
   1  12   8      294.34      368.92    105.38 o 
   2  12   8        8.80       -2.84     13.43 o 
   3  12   8      217.07      213.64     62.79 o 
   4  12   8       83.95       68.48     22.49 o 
   5  12   8       33.11       19.41     15.97 o 
   6  12   8       27.51       14.77     16.93 o 
  -5  13   8       62.32       43.61     28.31 o 
  -4  13   8        0.48       -6.88     15.77 o 
  -3  13   8      129.94      157.02     24.58 o 
  -2  13   8        0.02      -20.19     14.39 o 
  -1  13   8       74.96       44.83     22.49 o 
   0  13   8       76.44       47.70     22.23 o 
   1  13   8       42.57       27.43     30.85 o 
   2  13   8       83.58       87.49     19.42 o 
   3  13   8        0.06       -8.91     14.47 o 
   4  13   8       14.92       -5.21     14.25 o 
   5  13   8       33.66       17.35     15.25 o 
  -5  14   8        9.25      -11.13     23.49 o 
  -4  14   8        0.09      -22.91     15.29 o 
  -3  14   8        7.31      -24.01     17.08 o 
  -2  14   8       19.50       24.52     17.72 o 
  -1  14   8        1.78       13.84     20.25 o 
   0  14   8      111.34       85.49     25.20 o 
   1  14   8       25.38       -1.01     18.51 o 
   2  14   8      228.68      277.01     62.00 o 
   3  14   8       19.92       29.39     15.99 o 
   4  14   8        1.42        3.99     14.21 o 
   5  14   8       52.14       34.54     16.48 o 
  -5  15   8        0.93      -13.99     18.64 o 
  -4  15   8        9.60      -22.12     15.55 o 
  -3  15   8        0.02       -7.18     17.74 o 
  -2  15   8      161.87      134.56     24.44 o 
  -1  15   8      231.82      138.39     29.61 o 
   0  15   8       71.79       52.87     21.93 o 
   1  15   8      190.97      183.71     75.12 o 
   2  15   8        0.02       -9.72     15.96 o 
   3  15   8        4.05       -8.28     15.14 o 
   4  15   8       24.98        6.43     15.14 o 
   5  15   8       26.81       55.97     18.79 o 
  -4  16   8       90.61      116.45     27.73 o 
  -3  16   8       71.82       60.11     23.06 o 
  -2  16   8       53.46       32.89     24.13 o 
  -1  16   8       41.54       67.36     25.22 o 
   0  16   8      227.68      158.29     30.45 o 
   1  16   8      210.75      180.08    107.08 o 
   2  16   8        0.07       -1.15     14.49 o 
   3  16   8        0.01      -14.26     14.48 o 
   4  16   8        0.95       -8.52     16.00 o 
  -3  17   8       18.04       12.46     20.44 o 
  -2  17   8       25.90       10.34     22.65 o 
  -1  17   8       67.73       52.14     25.91 o 
   0  17   8        0.13        4.86     21.14 o 
   1  17   8        0.13       -7.38     18.76 o 
   2  17   8      149.73      108.56     63.26 o 
   3  17   8        4.75        9.81     14.95 o 
  -2  18   8        5.96        6.04     23.06 o 
  -1  18   8        7.72        3.02     21.52 o 
   0  18   8      151.17       95.35     49.55 o 
   1  18   8      197.83      165.84     31.40 o 
   2  18   8       70.16       39.81     23.06 o 
  -1  19   8        0.40      -26.34     19.95 o 
   0  19   8      235.87      176.52     61.01 o 
   1  19   8       24.71       19.69     20.16 o 
  -7   0   9        2.15       -6.78     31.01 o 
  -5   0   9       97.01      119.75     42.67 o 
  -3   0   9      455.78      494.60     33.74 o 
  -1   0   9       99.87      126.39     19.02 o 
   1   0   9       22.87       17.17     17.23 o 
   3   0   9      167.33      156.24     27.55 o 
   5   0   9      316.36      229.20     45.87 o 
   7   0   9        8.18        4.10     17.59 o 
  -7   1   9       21.22        8.98     23.25 o 
  -6   1   9       44.29       35.43     23.76 o 
  -5   1   9        3.32      -20.86     18.18 o 
  -4   1   9      293.01      360.65     30.98 o 
  -3   1   9     1175.47     1199.36     34.94 o 
  -2   1   9      257.82      392.08     25.94 o 
  -1   1   9        0.50       -7.15     10.50 o 
   0   1   9      256.47      313.91     22.98 o 
   1   1   9      117.85      134.33     17.57 o 
   2   1   9      267.80      290.55     29.53 o 
   3   1   9       95.38      131.78     18.56 o 
   4   1   9       67.82       56.29     18.67 o 
   5   1   9      204.75      110.89     25.25 o 
   6   1   9       21.92       15.22     15.50 o 
   7   1   9        0.60       -7.58     11.48 o 
  -7   2   9       19.25        7.61     25.83 o 
  -6   2   9        9.18      -25.41     19.23 o 
  -5   2   9       96.88       81.22     23.29 o 
  -4   2   9        0.46       -9.00     13.93 o 
  -3   2   9      159.46      235.04     27.98 o 
  -2   2   9      152.67      182.39     19.15 o 
  -1   2   9       33.71       36.88     13.45 o 
   0   2   9      264.47      278.72     19.45 o 
   1   2   9      102.48      112.78     16.98 o 
   2   2   9        4.77       -6.44     11.43 o 
   3   2   9        2.37        2.97     13.01 o 
   4   2   9       27.62       14.67     15.73 o 
   5   2   9      154.40       95.13     23.05 o 
   6   2   9        2.54        1.92     14.70 o 
   7   2   9       60.91       24.21     17.25 o 
  -7   3   9        8.96       10.21     23.29 o 
  -6   3   9       36.49       10.95     22.16 o 
  -5   3   9       21.66       14.19     17.48 o 
  -4   3   9       26.70       34.03     30.39 o 
  -3   3   9      717.82      763.26     51.03 o 
  -2   3   9      455.49      530.46     27.67 o 
  -1   3   9       57.78       63.66     14.56 o 
   0   3   9        0.73       -4.47      9.66 o 
   1   3   9       25.32       18.52     12.62 o 
   2   3   9      164.57      178.66     22.82 o 
   3   3   9       11.67       -0.41     14.61 o 
   4   3   9      321.72      315.14     56.91 o 
   5   3   9      199.14      132.54     26.62 o 
   6   3   9       73.53       36.92     17.12 o 
   7   3   9       72.54       38.19     17.67 o 
  -6   4   9        0.88       -2.72     17.45 o 
  -5   4   9      103.62       83.46     22.08 o 
  -4   4   9        1.52      -10.50     14.52 o 
  -3   4   9       95.94      129.89     21.21 o 
  -2   4   9      776.53      741.77     26.61 o 
  -1   4   9       23.84       12.72     12.12 o 
   0   4   9       20.37       16.33     10.67 o 
   1   4   9        1.91        2.76     11.53 o 
   2   4   9      126.92      156.26     19.95 o 
   3   4   9        2.56       -6.42     14.15 o 
   4   4   9       51.30       71.03     19.03 o 
   5   4   9       89.31       53.00     17.53 o 
   6   4   9      122.03       75.09     34.76 o 
  -6   5   9        5.10       -9.00     17.31 o 
  -5   5   9        0.60       -9.52     15.76 o 
  -4   5   9       42.54       25.15     16.62 o 
  -3   5   9       18.82       26.35     15.94 o 
  -2   5   9      223.71      293.89     27.45 o 
  -1   5   9      287.53      351.47     28.48 o 
   0   5   9      282.14      338.55     24.40 o 
   1   5   9      332.43      380.55     28.53 o 
   2   5   9       84.47       84.08     20.51 o 
   3   5   9       10.22      -19.42     12.95 o 
   4   5   9       40.51       38.91     16.45 o 
   5   5   9       36.33       46.62     17.81 o 
   6   5   9       21.30       15.09     16.72 o 
  -6   6   9       11.06       -8.30     17.20 o 
  -5   6   9       46.16       28.55     18.59 o 
  -4   6   9       22.27       29.82     17.40 o 
  -3   6   9      145.94      173.57     31.24 o 
  -2   6   9      652.73      641.11     30.24 o 
  -1   6   9      113.18      161.02     18.85 o 
   0   6   9      453.39      470.14     24.83 o 
   1   6   9       20.57        5.04     14.40 o 
   2   6   9      457.22      553.21     28.62 o 
   3   6   9       38.81       38.23     16.52 o 
   4   6   9       83.27       50.71     17.98 o 
   5   6   9      130.42      127.46     21.84 o 
   6   6   9        9.37       -8.72     13.98 o 
  -6   7   9       47.35       32.25     19.58 o 
  -5   7   9       10.30      -15.24     14.37 o 
  -4   7   9        9.84       -1.17     15.47 o 
  -3   7   9        4.09       -8.68     19.59 o 
  -2   7   9      134.08      148.00     23.44 o 
  -1   7   9      180.66      204.83     24.38 o 
   0   7   9      570.20      543.50     24.22 o 
   1   7   9      297.09      332.34     58.28 o 
   2   7   9       28.85       31.68     23.32 o 
   3   7   9        0.15      -19.05     12.70 o 
   4   7   9        0.22       -1.03     14.21 o 
   5   7   9       25.83       18.58     15.15 o 
   6   7   9        0.45       -5.97     15.17 o 
  -6   8   9        5.81      -10.62     17.15 o 
  -5   8   9       48.05       28.22     18.60 o 
  -4   8   9      136.73      176.14     44.24 o 
  -3   8   9       27.94        5.61     20.66 o 
  -2   8   9       36.21       30.54     16.31 o 
  -1   8   9       78.38       75.19     19.47 o 
   0   8   9      408.33      435.61     30.26 o 
   1   8   9        2.79       -4.67     18.03 o 
   2   8   9        0.54       11.99     14.68 o 
   3   8   9        6.99      -11.62     13.85 o 
   4   8   9      189.91      213.00    101.57 o 
   5   8   9       56.47       44.00     18.47 o 
   6   8   9        3.14        0.15     13.53 o 
  -6   9   9        4.51      -11.02     16.70 o 
  -5   9   9        6.62       14.04     23.09 o 
  -4   9   9      115.67       86.47     28.79 o 
  -3   9   9       25.57        9.28     17.01 o 
  -2   9   9       36.98       17.76     16.56 o 
  -1   9   9      393.81      422.78     49.34 o 
   0   9   9      162.87      195.06     66.26 o 
   1   9   9       77.59       54.35     22.67 o 
   2   9   9        0.30       -8.15     14.21 o 
   3   9   9        5.35       -3.31     16.13 o 
   4   9   9      194.62      170.88     41.28 o 
   5   9   9       67.35       67.37     19.30 o 
   6   9   9      233.38      216.65     67.03 o 
  -5  10   9        7.41      -27.09     22.40 o 
  -4  10   9      208.83      286.98     40.61 o 
  -3  10   9       12.39       25.73     24.60 o 
  -2  10   9      126.22      120.46     23.43 o 
  -1  10   9        0.94       -5.55     14.75 o 
   0  10   9        3.19        7.21     25.12 o 
   1  10   9       20.66       -5.87     18.40 o 
   2  10   9      215.01      227.87     53.54 o 
   3  10   9       22.52       36.73     17.06 o 
   4  10   9       10.80        2.29     13.86 o 
   5  10   9        9.73       13.88     13.74 o 
  -5  11   9        0.53      -33.72     22.48 o 
  -4  11   9       92.47      105.34     30.17 o 
  -3  11   9      125.09      108.96     22.28 o 
  -2  11   9       15.31       -3.06     26.97 o 
  -1  11   9      231.83      235.02     38.53 o 
   0  11   9        5.82        1.45     22.35 o 
   1  11   9      255.40      227.25     56.16 o 
   2  11   9       35.94       36.00     16.10 o 
   3  11   9       58.83       40.91     20.97 o 
   4  11   9       20.47       13.49     15.34 o 
   5  11   9        7.00      -13.81     15.03 o 
  -5  12   9        3.08      -11.99     23.74 o 
  -4  12   9      214.07      275.33     40.14 o 
  -3  12   9        1.62       -0.66     17.65 o 
  -2  12   9       29.76       15.55     16.17 o 
  -1  12   9      177.88      186.67     28.74 o 
   0  12   9        9.62        6.34     20.60 o 
   1  12   9      272.92      274.09    115.22 o 
   2  12   9       34.81       41.58     22.48 o 
   3  12   9       21.59        4.36     18.04 o 
   4  12   9       88.21      112.91     32.57 o 
   5  12   9        0.58       -9.01     13.96 o 
  -4  13   9       15.59      -13.69     22.54 o 
  -3  13   9        7.63       -1.64     20.90 o 
  -2  13   9        1.67       -1.39     17.08 o 
  -1  13   9      175.60      212.99     72.22 o 
   0  13   9       16.03      -19.88     19.46 o 
   1  13   9      127.96      111.24     27.57 o 
   2  13   9      203.71      253.79    125.61 o 
   3  13   9      165.73      267.37     81.04 o 
   4  13   9       22.88       20.11     15.75 o 
  -4  14   9        1.96      -18.30     19.31 o 
  -3  14   9       22.52       -6.79     19.01 o 
  -2  14   9        5.17       17.57     18.58 o 
  -1  14   9       63.58       39.72     24.77 o 
   0  14   9      203.77      224.24     35.06 o 
   1  14   9       66.69       66.82     40.04 o 
   2  14   9        6.85      -19.89     15.98 o 
   3  14   9      110.39      116.03     24.54 o 
   4  14   9        0.82       -8.12     14.10 o 
  -3  15   9        0.02      -23.95     17.40 o 
  -2  15   9        8.89       18.01     19.37 o 
  -1  15   9        2.34       -0.70     20.79 o 
   0  15   9      426.15      434.33    156.30 o 
   1  15   9       71.46       66.07     25.61 o 
   2  15   9        0.02      -15.46     16.20 o 
   3  15   9       90.90       53.41     22.18 o 
  -2  16   9      101.11       80.72     42.67 o 
  -1  16   9      140.88      111.13     34.63 o 
   0  16   9       30.01       17.64     26.52 o 
   1  16   9      169.01      160.69     50.20 o 
   2  16   9       65.87       41.60     22.00 o 
   0  17   9       40.87       22.95     47.10 o 
  -6   0  10        4.44       12.57     34.60 o 
  -4   0  10       26.01       40.52     34.20 o 
  -2   0  10        3.43       18.96     23.78 o 
   0   0  10      128.67      154.16     28.24 o 
   2   0  10      183.07      202.43     31.28 o 
   4   0  10      131.70       77.14     35.51 o 
  -6   1  10      123.23      101.95     32.77 o 
  -5   1  10      123.27       65.18     27.68 o 
  -4   1  10       13.52       -6.31     15.56 o 
  -3   1  10       32.68       16.36     13.87 o 
  -2   1  10       46.92       43.02     17.34 o 
  -1   1  10       50.81       72.98     22.89 o 
   0   1  10       94.80      100.44     19.75 o 
   1   1  10        8.57       -9.36     12.38 o 
   2   1  10       46.58       24.30     15.71 o 
   3   1  10        3.51       -3.84     13.13 o 
   4   1  10       44.07       51.12     19.20 o 
   5   1  10      141.36       90.77     25.84 o 
  -5   2  10       12.83      -23.74     19.13 o 
  -4   2  10        4.23       -5.58     16.81 o 
  -3   2  10        0.16        1.51     17.88 o 
  -2   2  10       49.33       49.63     18.34 o 
  -1   2  10        5.99      -22.20     14.80 o 
   0   2  10        1.26       -7.94     12.87 o 
   1   2  10        0.89      -17.15     12.22 o 
   2   2  10      221.88      245.44     27.75 o 
   3   2  10      329.54      340.69     85.24 o 
   4   2  10      546.71      717.90     65.02 o 
   5   2  10        6.78       -8.25     16.94 o 
  -5   3  10       58.77       48.84     20.25 o 
  -4   3  10       41.69       15.55     17.94 o 
  -3   3  10        8.79      -11.24     18.28 o 
  -2   3  10       48.44       17.43     20.78 o 
  -1   3  10       15.51       13.92     17.92 o 
   0   3  10       26.98       -9.02     18.82 o 
   1   3  10       19.68        8.68     13.57 o 
   2   3  10       23.67       16.94     14.29 o 
   3   3  10        0.25      -22.11     14.74 o 
   4   3  10       27.63        9.34     16.74 o 
   5   3  10        1.95       -0.89     17.04 o 
  -5   4  10        2.31      -19.82     16.51 o 
  -4   4  10        1.94      -16.50     18.56 o 
  -3   4  10       14.37       -9.38     22.54 o 
  -2   4  10      124.01      161.50     56.42 o 
  -1   4  10       34.26       27.20     14.00 o 
   0   4  10      201.75      183.72     24.25 o 
   1   4  10      167.37      171.88     23.60 o 
   2   4  10       27.13        6.09     14.00 o 
   3   4  10       13.00       13.64     16.93 o 
   4   4  10      159.31      153.85     47.32 o 
   5   4  10       55.40       44.24     19.15 o 
  -5   5  10       31.41       18.39     18.67 o 
  -4   5  10       52.29       36.66     25.57 o 
  -3   5  10        9.07        2.73     19.43 o 
  -2   5  10       58.34       76.03     23.80 o 
  -1   5  10       19.49        8.67     16.82 o 
   0   5  10       46.50       53.36     18.95 o 
   1   5  10       67.44       60.88     19.12 o 
   2   5  10       41.17       22.59     17.81 o 
   3   5  10       39.10       27.77     18.66 o 
   4   5  10      136.38      131.17     47.98 o 
   5   5  10      167.03      139.92     67.39 o 
  -5   6  10       48.82       65.72     28.02 o 
  -4   6  10       10.88      -12.06     20.96 o 
  -3   6  10       16.67      -15.42     19.21 o 
  -2   6  10       64.18       63.33     34.79 o 
  -1   6  10       95.17       92.07     20.95 o 
   0   6  10       82.39       93.69     17.90 o 
   1   6  10      278.94      356.18    125.77 o 
   2   6  10       98.31      101.32     23.65 o 
   3   6  10        3.22       -7.43     15.38 o 
   4   6  10        3.93       -7.10     15.38 o 
   5   6  10        9.24        2.96     14.70 o 
  -5   7  10        2.54      -30.11     20.07 o 
  -4   7  10       14.68       -5.01     22.25 o 
  -3   7  10       33.45        7.59     21.39 o 
  -2   7  10       20.53       32.40     22.55 o 
  -1   7  10        0.12      -13.34     14.39 o 
   0   7  10      103.30      128.87     34.01 o 
   1   7  10        5.04      -28.96     19.33 o 
   2   7  10        0.01       12.03     18.39 o 
   3   7  10       66.06       74.89     20.38 o 
   4   7  10      128.25       94.59     22.11 o 
   5   7  10        0.07      -20.51     13.67 o 
  -4   8  10       16.80       -7.62     26.87 o 
  -3   8  10        8.70       -8.40     19.79 o 
  -2   8  10        2.67      -28.25     19.08 o 
  -1   8  10       10.98       13.60     15.89 o 
   0   8  10      169.30      138.55     51.83 o 
   1   8  10       15.48       17.22     22.30 o 
   2   8  10        0.07       -2.98     16.30 o 
   3   8  10      814.74      963.46     75.90 o 
   4   8  10       67.33       39.40     17.53 o 
  -4   9  10       23.55       10.35     24.34 o 
  -3   9  10        6.68      -14.55     20.41 o 
  -2   9  10       11.19       19.35     17.84 o 
  -1   9  10       69.09       73.59     20.24 o 
   0   9  10       10.90        3.32     20.15 o 
   1   9  10        3.46       -9.26     29.12 o 
   2   9  10        0.92      -15.11     17.45 o 
   3   9  10       10.41        2.58     16.01 o 
   4   9  10       49.31       34.19     17.99 o 
  -4  10  10       44.37       16.36     25.32 o 
  -3  10  10       21.28        2.87     22.24 o 
  -2  10  10        2.97      -10.08     16.54 o 
  -1  10  10      134.92       89.23     21.85 o 
   0  10  10       25.37       -3.80     24.46 o 
   1  10  10       91.29      117.80     51.93 o 
   2  10  10       14.52       -2.15     19.61 o 
   3  10  10       47.03       41.77     18.84 o 
   4  10  10        7.93       13.27     17.93 o 
  -3  11  10        3.16      -30.02     20.01 o 
  -2  11  10        3.66      -19.06     16.50 o 
  -1  11  10        0.83       -7.44     17.16 o 
   0  11  10        0.23        2.56     20.36 o 
   1  11  10       16.85       -4.44     20.62 o 
   2  11  10      108.70       91.98     32.28 o 
   3  11  10        2.58       10.39     16.79 o 
  -3  12  10        0.07      -20.99     22.37 o 
  -2  12  10        9.22        2.94     17.13 o 
  -1  12  10        1.01      -10.80     20.99 o 
   0  12  10       23.58      -12.05     21.42 o 
   1  12  10        3.54      -26.03     19.60 o 
   2  12  10       24.65       -4.48     22.69 o 
   3  12  10      327.14      312.70    117.53 o 
  -2  13  10       67.13       36.44     20.28 o 
  -1  13  10       17.82       19.43     24.23 o 
   0  13  10       12.43       11.57     22.67 o 
   1  13  10      216.33      181.21     67.46 o 
   2  13  10        5.73       -3.58     23.58 o 
  -1  14  10      105.76      113.58     30.85 o 
   0  14  10      297.72      294.75     81.41 o 
   1  14  10       31.63       25.07     23.09 o 
  -1   0  11        0.03       27.30     31.21 o 
   1   0  11      141.68      162.04     47.23 o 
   3   0  11       91.85       64.04     26.39 o 
  -4   1  11       32.51       24.82     34.99 o 
  -3   1  11        2.28       18.89     31.99 o 
  -2   1  11        5.21       18.78     20.69 o 
  -1   1  11       18.26        5.04     19.02 o 
   0   1  11        1.56       -2.89     17.97 o 
   1   1  11        1.60       -3.84     15.73 o 
   2   1  11        5.08       -6.41     13.91 o 
   3   1  11       21.54       16.06     16.26 o 
   4   1  11       15.94       17.54     19.55 o 
  -4   2  11       12.27       -4.89     32.77 o 
  -3   2  11       57.12       68.02     38.77 o 
  -2   2  11       27.21       74.60     36.42 o 
  -1   2  11       21.68       45.88     22.17 o 
   0   2  11        0.61        2.47     18.43 o 
   1   2  11      100.27      120.46     22.92 o 
   2   2  11        3.63       -1.22     14.39 o 
   3   2  11      161.47      180.02     48.10 o 
   4   2  11       15.98        7.61     18.70 o 
  -4   3  11      396.11      410.24     59.29 o 
  -3   3  11       10.38       -6.87     22.12 o 
  -2   3  11       79.61       92.19     37.07 o 
  -1   3  11       93.30      113.07     29.48 o 
   0   3  11        1.56       19.51     19.85 o 
   1   3  11       81.26       65.55     38.19 o 
   2   3  11        4.08      -17.86     14.15 o 
   3   3  11      169.18      125.53     46.94 o 
   4   3  11       26.35       28.46     24.57 o 
  -4   4  11       17.42       -3.58     24.40 o 
  -3   4  11        1.40        5.70     22.29 o 
  -2   4  11       52.13      110.69     41.24 o 
  -1   4  11      182.37      272.14     54.47 o 
   0   4  11       58.38       64.98     23.75 o 
   1   4  11       85.71      111.91     29.66 o 
   2   4  11       14.94       -5.12     18.03 o 
   3   4  11        0.84       -5.07     17.92 o 
  -3   5  11       36.60       23.62     40.56 o 
  -2   5  11       30.48       20.62     24.36 o 
  -1   5  11      119.23      115.45     39.09 o 
   0   5  11       70.04       52.68     19.94 o 
   1   5  11       62.55       70.44     25.58 o 
   2   5  11       23.52       24.29     23.06 o 
   3   5  11        2.42      -15.04     15.98 o 
  -3   6  11       37.04       15.93     24.04 o 
  -2   6  11        0.26       -6.68     21.63 o 
  -1   6  11        1.34        4.17     32.18 o 
   0   6  11        7.57      -20.01     20.89 o 
   1   6  11       15.14      -11.16     20.33 o 
   2   6  11       46.99       27.49     25.76 o 
   3   6  11       83.58       43.80     20.51 o 
  -3   7  11       86.81      101.02     31.27 o 
  -2   7  11        0.27       -5.74     20.47 o 
  -1   7  11        0.50        6.83     20.94 o 
   0   7  11       39.32       26.07     37.56 o 
   1   7  11        0.93       -9.52     19.01 o 
   2   7  11       90.71       68.13     26.92 o 
   3   7  11        0.41        0.01     17.85 o 
  -2   8  11      366.30      329.01     86.68 o 
  -1   8  11       79.52       57.63     20.92 o 
   0   8  11      164.64      197.65     37.66 o 
   1   8  11       11.36       22.72     24.23 o 
   2   8  11       64.26       16.19     23.70 o 
  -2   9  11       30.63        7.52     31.96 o 
  -1   9  11        5.87       -4.18     17.99 o 
   0   9  11       59.44       22.32     47.01 o 
   1   9  11        2.22      -15.82     21.07 o 
   2   9  11       12.04        8.72     22.94 o 
  -1  10  11       15.12       -5.15     18.89 o 
   0  10  11       48.75       52.65     27.78 o 
   1  10  11        0.03       -8.82     23.59 o 
   0   0  12        5.48       19.55     32.97 o 
   0   1  12       28.59       35.89     34.01 o 
                                                 
